# Supplementary material for: Lipid regulation of hERG1 channel function
Source: Nat Commun. 2021 Mar 3;12:1409. doi: 10.1038/s41467-021-21681-8 (PMC7930123; doi:10.1038/s41467-021-21681-8)
Supplement: Supplementary file 4 — Source data [file 41467_2021_21681_MOESM4_ESM.xlsx]

## Sheet: Table 2
															Table 2
																				CG-MD	CG-MD			AA-MD	AA-MD
	t [ps]	SA/lipid [Å^2] (CG-MD)		t [ps]	SA/lipid [Å^2] (AA-MD)		t [ns]	SA/POPC [Å^2] (CG-MD)		t [ns]	SA/CER6 [Å^2] (CG-MD)		t [ns]	SA/POPC [Å^2] (AA-MD)		t [ns]	SA/CER6 [Å^2] (AA-MD)		t [ns]	N ceramide clusters	N ceramides per cluster		t [ns]	N ceramide clusters	N ceramides per cluster
	0	60.1384		0	58.3564		0	60.7		0	57.8		0	59.1		0	55.2		0	0	-		0	0	-
	100	59.7528		2	58.6007		250	60.3		250	57		50	61.6		50	51.4		250	0	-		50	1	-
	200	60.3199		4	58.5782		500	60.8		500	58.9		100	61.1		100	48.1		500	0	-		100	0	-
	300	61.0474		6	58.7518		750	60.8		750	56.4		150	62.3		150	50.5		750	0	-		150	0	-
	400	60.6249		8	58.7996		1000	61.1		1000	58		200	63.3		200	52.2		1000	0	-		200	0	-
	500	59.3584		10	58.7489		1250	61.1		1250	56		250	61.4		250	52.8		1250	0	-		250	0	-
	600	59.4561		12	58.8064		1500	60.6		1500	56.4		300	62.9		300	47.8		1500	0	-		300	0	-
	700	59.5394		14	58.7219		1750	62.3		1750	56.5		350	61.8		350	50.9		1750	0	-		350	0	-
	800	59.513		16	58.5948		2000	61.3		2000	55.2		400	61.6		400	50.8		2000	0	-		400	0	-
	900	59.6462		18	58.6292		2250	61.1		2250	57.5		450	62.9		450	47.6		2250	0	-		450	1	3
	1000	59.6839		20	58.5571		2500	59.7		2500	58		500	61.4		500	52.1		2500	0	-		500	0	-
	1100	59.9499		22	58.5183		2750	59.6		2750	55.8		550	61.9		550	50.5		2750	0	-		550	0	-
	1200	59.6161		24	58.429		3000	61.2		3000	57.3		600	62.4		600	51.7		3000	0	-		600	0	-
	1300	58.7414		26	58.4076		3250	62.9		3250	57.3		650	62.1		650	48.2		3250	1	3		650	1	3
	1400	59.4297		28	58.2539		3500	60.4		3500	58.3		700	61.2		700	51.8		3500	0	-		700	0	-
	1500	59.712		30	58.2685		3750	60.2		3750	54.7		750	62.8		750	50.2		3750	0	-		750	1	3
	1600	60.377		32	58.4055		4000	60.3		4000	57.3		800	61.3		800	51		4000	0	-		800	0	-
	1700	59.8035		34	58.5708		4250	60.8		4250	56.7		850	63.1		850	51.2		4250	0	-		850	1	3
	1800	59.2617		36	58.6174		4500	60		4500	57.5		900	62.9		900	51.5		4500	0	-		900	0	-
	1900	60.4489		38	58.5362		4750	60.5		4750	56.9		950	61.8		950	49.3		4750	0	-		950	0	-
	2000	60.1241		40	58.4412		5000	60.8		5000	57.7		1000	63		1000	51.3		5000	0	-		1000	1	3
	2100	59.4831		42	58.3469
	2200	59.0701		44	58.3263
	2300	60.6352		46	58.539
	2400	60.3216		48	58.6605
	2500	59.7187		50	58.7139
	2600	60.5448		52	58.7221
	2700	59.8773		54	58.6778
	2800	60.0839		56	58.6714
	2900	60.0444		58	58.5798
	3000	59.9992		60	58.6121
	3100	59.3238		62	58.6407
	3200	59.7706		64	58.6639
	3300	59.7572		66	58.6838
	3400	59.0106		68	58.6138
	3500	59.9461		70	58.8046
	3600	59.946		72	59.0881
	3700	60.331		74	59.1961
	3800	59.7115		76	59.0616
	3900	60.0599		78	58.9781
	4000	59.9191		80	58.8418
	4100	60.7394		82	58.6761
	4200	60.8581		84	58.7646
	4300	60.9242		86	58.834
	4400	60.6005		88	59.0163
	4500	61.3076		90	59.0693
	4600	60.7977		92	59.2604
	4700	60.5613		94	59.0912
	4800	60.178		96	58.9575
	4900	60.0518		98	58.9622
	5000	59.2195		100	58.694
	5100	60.824		102	58.4259
	5200	60.3385		104	58.4886
	5300	59.4207		106	58.5248
	5400	60.3614		108	58.7326
	5500	60.4397		110	58.7263
	5600	60.2784		112	58.8847
	5700	60.0135		114	58.7868
	5800	60.1301		116	58.7564
	5900	60.4171		118	58.7268
	6000	59.8832		120	58.6559
	6100	59.9309		122	58.721
	6200	59.9351		124	58.8625
	6300	59.3418		126	58.9182
	6400	60.2641		128	58.6235
	6500	59.9352		130	58.7993
	6600	59.4025		132	58.7537
	6700	59.2496		134	58.9222
	6800	59.928		136	58.8221
	6900	60.3218		138	58.9195
	7000	60.717		140	58.8534
	7100	60.8089		142	58.8686
	7200	60.4111		144	58.7225
	7300	59.7273		146	58.5557
	7400	59.6114		148	58.6664
	7500	59.7542		150	58.5573
	7600	59.1617		152	58.9336
	7700	59.1257		154	58.9395
	7800	59.7936		156	59.0145
	7900	59.7472		158	59.1956
	8000	60.9788		160	59.0284
	8100	61.581		162	58.8149
	8200	60.8682		164	58.6628
	8300	60.2126		166	58.7213
	8400	60.2787		168	58.7276
	8500	60.7397		170	58.8915
	8600	59.7664		172	59.0089
	8700	59.9813		174	58.7959
	8800	60.0009		176	58.6846
	8900	60.1761		178	58.5721
	9000	59.0823		180	58.7158
	9100	59.0835		182	58.8831
	9200	58.9029		184	58.9408
	9300	59.629		186	58.9098
	9400	59.088		188	58.7154
	9500	60.2569		190	58.6833
	9600	59.8927		192	58.7872
	9700	60.0242		194	59.0175
	9800	61.072		196	58.9049
	9900	59.7948		198	58.8086
	10000	59.8186		200	58.7037
	10100	60.4389		202	58.7322
	10200	60.962		204	58.8256
	10300	61.1481		206	58.9474
	10400	60.3661		208	58.9697
	10500	60.2332		210	58.905
	10600	61.2653		212	58.7842
	10700	60.2777		214	58.6695
	10800	59.6317		216	59.0449
	10900	59.6132		218	59.1275
	11000	59.5453		220	59.0736
	11100	59.6345		222	58.7607
	11200	60.2008		224	58.7073
	11300	59.9939		226	58.5644
	11400	59.8437		228	58.6527
	11500	59.2645		230	58.821
	11600	58.9353		232	58.9056
	11700	59.6172		234	58.7879
	11800	59.6142		236	58.6942
	11900	59.937		238	58.5546
	12000	59.9254		240	58.6375
	12100	59.2559		242	58.7651
	12200	59.7379		244	59.0055
	12300	60.2187		246	58.9574
	12400	59.2107		248	58.8461
	12500	60.3529		250	58.6521
	12600	59.7484		252	58.5178
	12700	59.5725		254	58.5404
	12800	59.3426		256	58.6639
	12900	59.7444		258	58.8238
	13000	59.6914		260	58.7606
	13100	59.0042		262	58.8029
	13200	59.8337		264	58.7703
	13300	59.3184		266	58.7604
	13400	59.2787		268	58.667
	13500	59.2791		270	58.5448
	13600	59.5649		272	58.6006
	13700	59.3669		274	58.5706
	13800	59.4128		276	58.7016
	13900	59.5461		278	59.0088
	14000	58.9049		280	59.1358
	14100	59.1867		282	59.0434
	14200	59.8552		284	58.9465
	14300	59.6675		286	58.8311
	14400	59.5968		288	58.7396
	14500	59.622		290	58.6031
	14600	59.5374		292	58.5213
	14700	60.467		294	58.5898
	14800	59.3103		296	58.6668
	14900	59.5574		298	58.9523
	15000	59.6049		300	59.0273
	15100	59.5206		302	58.9
	15200	58.9759		304	58.7794
	15300	60.0042		306	58.4887
	15400	59.6613		308	58.8009
	15500	59.1131		310	58.9601
	15600	59.696		312	59.0414
	15700	59.2562		314	59.2497
	15800	58.6883		316	59.3865
	15900	59.5912		318	59.3202
	16000	59.6815		320	59.1198
	16100	60.2501		322	58.9606
	16200	59.156		324	59.0752
	16300	60.0283		326	59.0779
	16400	60.1547		328	58.9738
	16500	60.3975		330	58.932
	16600	60.6233		332	58.9457
	16700	60.1692		334	58.9223
	16800	60.3307		336	58.909
	16900	59.462		338	58.7553
	17000	59.892		340	58.7225
	17100	59.7474		342	58.8012
	17200	59.587		344	58.8556
	17300	60.6505		346	58.811
	17400	60.1919		348	59.0097
	17500	60.6484		350	58.9989
	17600	60.8228		352	59.0641
	17700	60.7467		354	59.1533
	17800	60.125		356	59.0577
	17900	60.0804		358	59.0483
	18000	59.8947		360	59.1559
	18100	59.99		362	59.1099
	18200	60.3876		364	59.0341
	18300	60.6664		366	59.1338
	18400	61.2987		368	59.1871
	18500	60.3529		370	58.9685
	18600	59.5255		372	59.1397
	18700	60.3049		374	59.2307
	18800	60.4098		376	59.2162
	18900	60.0532		378	59.2408
	19000	59.2978		380	59.0702
	19100	60.1308		382	58.8099
	19200	59.7541		384	58.8085
	19300	59.8022		386	58.8311
	19400	59.9605		388	59.0823
	19500	59.296		390	59.1606
	19600	60.6954		392	59.2556
	19700	60.2349		394	59.2988
	19800	60.0932		396	59.346
	19900	60.1144		398	59.3138
	20000	59.5684		400	59.1579
	20100	59.9495		402	59.2015
	20200	61.0698		404	59.1583
	20300	61.0727		406	59.1647
	20400	60.9852		408	58.7332
	20500	61.4283		410	58.7552
	20600	60.3961		412	58.5439
	20700	59.9935		414	58.7063
	20800	60.0608		416	59.0112
	20900	60.3079		418	59.0343
	21000	60.2206		420	58.9656
	21100	60.1591		422	58.8727
	21200	59.6129		424	58.9802
	21300	60.1475		426	59.0629
	21400	61.2299		428	58.8787
	21500	61.5292		430	58.8043
	21600	61.2487		432	58.7723
	21700	61.1378		434	58.9873
	21800	60.097		436	59.1321
	21900	60.7147		438	59.1593
	22000	60.2794		440	59.1522
	22100	59.8992		442	59.05
	22200	59.6736		444	59.0106
	22300	59.7248		446	58.7593
	22400	59.6482		448	58.5983
	22500	59.5558		450	58.7435
	22600	59.1514		452	58.8407
	22700	60.6469		454	58.7627
	22800	60.4671		456	58.8218
	22900	59.9411		458	58.8524
	23000	59.9157		460	58.9436
	23100	59.7506		462	58.7723
	23200	59.6822		464	58.8603
	23300	60.27		466	58.7773
	23400	60.3822		468	58.873
	23500	60.6227		470	58.9968
	23600	60.4058		472	59.0879
	23700	60.3944		474	58.9862
	23800	59.9779		476	58.915
	23900	60.0858		478	58.9041
	24000	59.55		480	58.631
	24100	60.2129		482	58.6781
	24200	60.0985		484	58.5816
	24300	61.2034		486	58.6966
	24400	60.969		488	58.9268
	24500	60.8882		490	58.9683
	24600	60.4052		492	58.9
	24700	60.4945		494	58.7629
	24800	59.4198		496	58.8775
	24900	59.8888		498	58.7956
	25000	59.8386		500	58.9162
	25100	60.2186		502	58.7985
	25200	61.2876		504	58.949
	25300	60.5984		506	59.0799
	25400	61.1309		508	59.088
	25500	60.3553		510	58.9916
	25600	59.6961		512	58.7641
	25700	59.7751		514	58.585
	25800	60.2856		516	58.8731
	25900	60.9781		518	59.1295
	26000	60.09		520	59.0299
	26100	60.4839		522	59.2207
	26200	60.604		524	59.3392
	26300	60.582		526	59.2842
	26400	60.525		528	59.2448
	26500	59.348		530	59.1766
	26600	59.6564		532	59.2266
	26700	60.5835		534	59.0987
	26800	60.8844		536	58.9122
	26900	60.0475		538	58.6322
	27000	59.3923		540	58.5119
	27100	58.925		542	58.606
	27200	59.3004		544	58.6768
	27300	60.1998		546	58.7933
	27400	59.7695		548	58.7921
	27500	59.5687		550	58.7142
	27600	59.5143		552	58.7039
	27700	59.2435		554	58.737
	27800	58.9418		556	58.716
	27900	59.185		558	58.7902
	28000	59.5715		560	58.9232
	28100	60.4358		562	58.9838
	28200	60.0778		564	58.754
	28300	61.2427		566	58.6635
	28400	59.2473		568	58.2801
	28500	59.4616		570	58.5406
	28600	60.3466		572	58.5319
	28700	60.2945		574	58.5696
	28800	59.6084		576	58.5737
	28900	60.0664		578	58.6072
	29000	60.195		580	58.7862
	29100	60.3538		582	58.8227
	29200	59.2075		584	58.7996
	29300	59.206		586	58.7077
	29400	59.1818		588	58.7225
	29500	59.5177		590	58.7271
	29600	59.8713		592	58.8243
	29700	60.519		594	59.0324
	29800	60.1861		596	59.0468
	29900	60.4873		598	59.1341
	30000	59.5006		600	59.1719
	30100	59.7752		602	59.1776
	30200	59.5424		604	58.9739
	30300	59.7615		606	58.691
	30400	59.4161		608	58.5239
	30500	59.0284		610	58.5162
	30600	59.409		612	58.495
	30700	59.3569		614	58.6691
	30800	58.8398		616	58.9067
	30900	59.1296		618	58.7226
	31000	59.3984		620	58.8114
	31100	59.9366		622	58.9441
	31200	59.6543		624	59.0714
	31300	59.8429		626	59.1027
	31400	60.3868		628	58.9496
	31500	60.8583		630	58.7956
	31600	60.7305		632	58.6478
	31700	59.4361		634	58.7495
	31800	59.7878		636	59.0956
	31900	59.619		638	59.4135
	32000	59.2259		640	59.4762
	32100	60.5107		642	59.3635
	32200	60.9787		644	59.1272
	32300	60.8205		646	59.085
	32400	60.5312		648	59.2298
	32500	60.6061		650	59.4022
	32600	60.2276		652	59.4364
	32700	60.143		654	59.3127
	32800	60.4816		656	59.1163
	32900	60.3788		658	58.7903
	33000	59.8876		660	58.9053
	33100	60.1687		662	58.9447
	33200	60.4952		664	59.0503
	33300	60.1484		666	59.062
	33400	60.596		668	58.9479
	33500	60.1506		670	59.0859
	33600	60.4888		672	59.3232
	33700	60.502		674	59.1522
	33800	60.2929		676	58.9145
	33900	60.5431		678	58.8827
	34000	60.106		680	58.8236
	34100	60.3797		682	58.8307
	34200	61.032		684	58.9996
	34300	59.3958		686	59.1521
	34400	59.7366		688	59.2433
	34500	59.8836		690	59.0944
	34600	59.8709		692	59.0034
	34700	60.4002		694	59.1
	34800	59.5765		696	58.9081
	34900	59.3348		698	58.8059
	35000	60.4783		700	58.798
	35100	60.9499		702	58.8133
	35200	60.5649		704	58.6482
	35300	60.212		706	58.937
	35400	59.9286		708	59.1563
	35500	60.2783		710	59.155
	35600	60.5109		712	59.2482
	35700	60.5061		714	59.1812
	35800	61.6099		716	59.0657
	35900	60.2681		718	58.9858
	36000	60.2345		720	59.0967
	36100	59.8868		722	59.2351
	36200	60.0021		724	59.2398
	36300	59.8109		726	59.071
	36400	60.3744		728	59.016
	36500	59.5502		730	59.1068
	36600	59.8267		732	59.1808
	36700	59.6394		734	59.0635
	36800	59.8707		736	59.2715
	36900	59.6755		738	59.1196
	37000	60.9788		740	58.7492
	37100	59.6906		742	58.5996
	37200	59.9183		744	58.6576
	37300	59.8001		746	58.7175
	37400	60.0284		748	58.6294
	37500	59.7891		750	58.5687
	37600	60.8735		752	58.6484
	37700	59.7132		754	58.7013
	37800	59.2707		756	58.5044
	37900	60.2231		758	58.468
	38000	60.201		760	58.3685
	38100	59.7697		762	58.5174
	38200	60.089		764	58.6133
	38300	60.0951		766	58.7305
	38400	59.0076		768	58.5697
	38500	59.2633		770	58.3398
	38600	59.9781		772	58.3864
	38700	60.4239		774	58.5151
	38800	60.2389		776	58.788
	38900	59.534		778	58.6803
	39000	59.2568		780	58.6019
	39100	59.2192		782	58.5605
	39200	60.427		784	58.5419
	39300	60.5218		786	58.5245
	39400	60.6959		788	58.5956
	39500	59.8633		790	58.8247
	39600	60.2433		792	58.8104
	39700	59.7722		794	58.734
	39800	59.9967		796	58.722
	39900	59.8102		798	58.7793
	40000	59.8532		800	58.7405
	40100	60.1876		802	58.4969
	40200	60.0349		804	58.4283
	40300	59.5652		806	58.372
	40400	60.0344		808	58.4529
	40500	59.8843		810	58.7225
	40600	60.1371		812	58.9887
	40700	61.1858		814	59.1275
	40800	60.5866		816	59.2886
	40900	60.0147		818	59.0951
	41000	59.5366		820	59.0668
	41100	59.0563		822	58.9121
	41200	59.935		824	58.9178
	41300	59.9256		826	58.8898
	41400	59.3627		828	58.8669
	41500	59.4342		830	58.9836
	41600	59.0505		832	58.8509
	41700	59.1392		834	58.8637
	41800	59.1963		836	58.8749
	41900	59.6082		838	58.798
	42000	59.6169		840	58.8619
	42100	59.2553		842	58.9313
	42200	58.955		844	59.0594
	42300	59.049		846	59.1327
	42400	59.3954		848	59.1692
	42500	59.1713		850	58.9074
	42600	59.2211		852	58.7036
	42700	59.1208		854	58.6916
	42800	59.2265		856	58.6549
	42900	59.2738		858	58.6179
	43000	59.321		860	58.6918
	43100	59.8594		862	58.8184
	43200	59.0063		864	58.9434
	43300	59.5376		866	59.0317
	43400	59.1379		868	59.0141
	43500	59.4913		870	59.2075
	43600	60.018		872	59.2355
	43700	60.4083		874	59.0987
	43800	60.9771		876	58.9079
	43900	60.7941		878	58.7822
	44000	60.8321		880	58.7579
	44100	61.1015		882	58.9271
	44200	61.1512		884	58.9587
	44300	60.0918		886	58.9223
	44400	59.9764		888	58.9582
	44500	59.7662		890	58.9082
	44600	60.1361		892	58.8061
	44700	61.7428		894	58.6452
	44800	60.9416		896	58.6781
	44900	60.6068		898	58.7484
	45000	60.6058		900	58.6539
	45100	59.6942		902	58.5632
	45200	60.0515		904	58.6353
	45300	59.9544		906	58.549
	45400	60.0243		908	58.6771
	45500	60.677		910	58.7067
	45600	60.2376		912	58.5793
	45700	59.5892		914	58.6022
	45800	59.9755		916	58.5501
	45900	60.5724		918	58.7612
	46000	60.5436		920	58.8689
	46100	59.7973		922	58.9697
	46200	60.3464		924	58.8765
	46300	60.1577		926	58.6702
	46400	59.7988		928	58.5865
	46500	59.5087		930	58.5472
	46600	59.9494		932	58.6215
	46700	59.8744		934	58.7196
	46800	59.9533		936	58.6801
	46900	58.5617		938	58.6612
	47000	59.2275		940	58.6865
	47100	60.6158		942	58.6566
	47200	60.4837		944	58.7773
	47300	60.5365		946	58.6835
	47400	58.9649		948	58.5938
	47500	60.0239		950	58.6205
	47600	60.0948		952	58.5774
	47700	59.6116		954	58.3302
	47800	60.957		956	58.4337
	47900	59.7047		958	58.5787
	48000	59.5611		960	58.8234
	48100	59.5638		962	58.9276
	48200	59.923		964	58.9308
	48300	59.7931		966	58.8075
	48400	59.5153		968	58.6971
	48500	58.902		970	58.6312
	48600	59.7376		972	58.687
	48700	59.4933		974	58.5024
	48800	60.2672		976	58.4158
	48900	60.0631		978	58.4228
	49000	61.097		980	58.6765
	49100	60.1868		982	58.7574
	49200	60.1409		984	58.9261
	49300	60.0971		986	58.7844
	49400	60.2503		988	58.6333
	49500	59.3279		990	58.6141
	49600	59.6434		992	58.7739
	49700	58.597		994	58.8471
	49800	58.5425		996	59.0546
	49900	59.3781		998	59.1306
	50000	59.3013		1000	59.0364
	50100	59.3955		1002	58.9245
	50200	59.9973		1004	58.8802
	50300	59.9058		1006	58.8198
	50400	59.9393		1008	58.5928
	50500	59.166		1010	58.5351
	50600	59.4253		1012	58.4203
	50700	60.0955		1014	58.4081
	50800	61.0302		1016	58.5837
	50900	61.1239		1018	58.5804
	51000	60.3419		1020	58.3314
	51100	60.4138		1022	58.1859
	51200	59.2334		1024	58.2801
	51300	60.4865		1026	58.3432
	51400	60.5806		1028	58.2936
	51500	60.2448		1030	58.428
	51600	60.9626		1032	58.5059
	51700	60.8233		1034	58.5811
	51800	60.6438		1036	58.5053
	51900	60.1747		1038	58.3442
	52000	59.6823		1040	58.3426
	52100	59.7532		1042	58.4488
	52200	60.3017		1044	58.704
	52300	60.3991		1046	58.9672
	52400	59.367		1048	59.0654
	52500	59.1323		1050	58.9435
	52600	59.8015		1052	58.8898
	52700	59.9862		1054	58.9929
	52800	60.2414		1056	59.0497
	52900	60.0173		1058	59.1969
	53000	60.2965		1060	59.0261
	53100	59.9253		1062	58.9436
	53200	59.9521		1064	58.9831
	53300	61.0141		1066	58.9274
	53400	59.679		1068	58.7934
	53500	60.2455		1070	58.7113
	53600	59.9541		1072	58.607
	53700	60.2236		1074	58.6937
	53800	59.7902		1076	58.7144
	53900	60.2142		1078	58.8183
	54000	59.9346		1080	58.8459
	54100	59.8237		1082	58.749
	54200	59.6156		1084	58.8401
	54300	59.2967		1086	58.7888
	54400	59.2531		1088	58.8782
	54500	58.7303		1090	58.8258
	54600	59.9435		1092	58.7765
	54700	59.4885		1094	58.6742
	54800	59.0382		1096	58.9343
	54900	59.575		1098	58.9598
	55000	59.2748		1100	58.7024
	55100	59.4796		1102	58.4429
	55200	59.2671		1104	58.3992
	55300	60.0077		1106	58.5347
	55400	60.0415		1108	58.7155
	55500	60.4077		1110	58.7643
	55600	59.499		1112	58.6925
	55700	60.0182		1114	58.4141
	55800	59.9148		1116	58.3289
	55900	60.4959		1118	58.2496
	56000	60.7684		1120	58.3928
	56100	60.8902		1122	58.7672
	56200	60.5076		1124	58.7326
	56300	60.8446		1126	58.5577
	56400	61.2191		1128	58.1964
	56500	60.1217		1130	58.0227
	56600	59.5997		1132	58.1752
	56700	60.2711		1134	58.456
	56800	60.2878		1136	58.7355
	56900	59.3441		1138	58.625
	57000	60.2496		1140	58.5673
	57100	60.3388		1142	58.3875
	57200	59.7096		1144	58.2465
	57300	59.8378		1146	58.3386
	57400	60.0592		1148	58.5046
	57500	59.4688		1150	58.6814
	57600	60.7024		1152	58.7032
	57700	60.0167		1154	58.6147
	57800	59.9204		1156	58.4326
	57900	60.167		1158	58.3727
	58000	60.6994		1160	58.466
	58100	60.4621		1162	58.3729
	58200	60.1121		1164	58.5986
	58300	59.426		1166	58.7914
	58400	59.865		1168	58.8265
	58500	60.6028		1170	58.653
	58600	59.7658		1172	58.5409
	58700	59.9246		1174	58.7672
	58800	59.5599		1176	58.9133
	58900	59.6254		1178	58.9869
	59000	60.2396		1180	59.0463
	59100	60.6695		1182	59.0051
	59200	60.3643		1184	58.9946
	59300	59.6183		1186	58.8274
	59400	60.139		1188	58.8971
	59500	60.2347		1190	59.0302
	59600	60.7701		1192	59.0253
	59700	60.2851		1194	59.005
	59800	59.5957		1196	58.8681
	59900	59.911		1198	58.9107
	60000	60.3295		1200	59.0582
	60100	60.1535		1202	58.9458
	60200	59.9299		1204	59.0081
	60300	60.7106		1206	59.0664
	60400	61.0033		1208	59.1696
	60500	60.9836		1210	58.8847
	60600	60.4767		1212	58.7694
	60700	59.7842		1214	58.8223
	60800	60.8382		1216	58.8473
	60900	61.3397		1218	58.8426
	61000	60.8714		1220	58.9023
	61100	59.9395		1222	58.7154
	61200	60.8545		1224	58.8373
	61300	60.317		1226	58.7413
	61400	60.9127		1228	58.8241
	61500	61.0454		1230	58.7872
	61600	60.4393		1232	58.5261
	61700	60.3123		1234	58.6013
	61800	60.6424		1236	58.7647
	61900	60.0746		1238	58.9935
	62000	59.3997		1240	59.2725
	62100	60.2114		1242	59.2906
	62200	59.1428		1244	59.093
	62300	60.0539		1246	59.069
	62400	59.8355		1248	58.7291
	62500	59.4839		1250	58.5944
	62600	59.2869		1252	58.6651
	62700	59.2566		1254	58.9245
	62800	59.2542		1256	59.1137
	62900	59.5391		1258	59.1579
	63000	59.0204		1260	58.9013
	63100	58.6483		1262	58.8837
	63200	59.9498		1264	58.9313
	63300	60.3254		1266	58.9273
	63400	60.0863		1268	58.9926
	63500	59.5283		1270	58.7904
	63600	59.6633		1272	58.738
	63700	60.0059		1274	58.9502
	63800	60.3691		1276	59.0894
	63900	61.3604		1278	59.2143
	64000	60.4236		1280	59.1319
	64100	59.5029		1282	59.0183
	64200	59.3982		1284	58.6698
	64300	59.8326		1286	58.7548
	64400	59.6975		1288	58.6389
	64500	59.4499		1290	58.6593
	64600	59.5514		1292	58.7361
	64700	59.3969		1294	58.6426
	64800	59.7156		1296	58.6778
	64900	59.3603		1298	58.7517
	65000	59.189		1300	58.7309
	65100	61.2778		1302	58.7516
	65200	60.6649		1304	58.6343
	65300	60.9879		1306	58.735
	65400	60.9415		1308	58.6795
	65500	60.7614		1310	58.6804
	65600	59.6637		1312	58.7572
	65700	59.8152		1314	58.7509
	65800	59.5614		1316	58.8823
	65900	60.1425		1318	59.0318
	66000	59.693		1320	59.2101
	66100	59.7482		1322	59.312
	66200	60.6889		1324	59.3201
	66300	60.7129		1326	59.4078
	66400	60.2621		1328	59.4754
	66500	60.3304		1330	59.451
	66600	59.3724		1332	59.4373
	66700	59.4326		1334	59.6881
	66800	59.47		1336	59.5628
	66900	59.7888		1338	59.5793
	67000	58.5472		1340	59.4999
	67100	59.3478		1342	59.508
	67200	58.764		1344	59.3874
	67300	59.5199		1346	59.4493
	67400	59.2241		1348	59.4286
	67500	59.7641		1350	59.4431
	67600	59.8465		1352	59.6132
	67700	59.8853		1354	59.4121
	67800	60.2333		1356	59.2003
	67900	60.0967		1358	59.1705
	68000	61.0699		1360	59.4834
	68100	60.5214		1362	59.5622
	68200	60.8874		1364	59.6146
	68300	60.475		1366	59.5824
	68400	60.1081		1368	59.5757
	68500	60.0089		1370	59.54
	68600	60.2805		1372	59.504
	68700	60.5164		1374	59.6165
	68800	61.0911		1376	59.6332
	68900	59.8513		1378	59.7546
	69000	59.8666		1380	59.7669
	69100	60.1383		1382	59.6962
	69200	59.637		1384	59.7361
	69300	60.4905		1386	59.4185
	69400	60.0227		1388	59.2199
	69500	59.9553		1390	59.4036
	69600	60.1481		1392	59.6271
	69700	60.1347		1394	59.7356
	69800	60.2827		1396	59.8484
	69900	60.1731		1398	59.8468
	70000	60.1117		1400	59.648
	70100	59.7173		1402	59.5583
	70200	60.0305		1404	59.4001
	70300	59.4424		1406	59.2571
	70400	59.4082		1408	59.08
	70500	59.8508		1410	59.217
	70600	60.0278		1412	59.4184
	70700	59.5567		1414	59.4348
	70800	59.9694		1416	59.267
	70900	59.7201		1418	59.1399
	71000	60.531		1420	59.0654
	71100	59.8148		1422	58.949
	71200	59.5507		1424	59.0344
	71300	59.116		1426	59.2201
	71400	58.9991		1428	59.3775
	71500	59.5769		1430	59.1007
	71600	59.4445		1432	59.2698
	71700	59.6535		1434	59.2994
	71800	60.4538		1436	59.542
	71900	60.8865		1438	59.6997
	72000	60.6558		1440	59.5832
	72100	60.9373		1442	59.4922
	72200	60.3259		1444	59.436
	72300	59.7185		1446	59.6841
	72400	59.0049		1448	59.7263
	72500	59.9419		1450	59.7107
	72600	59.6017		1452	59.6694
	72700	59.8353		1454	59.5781
	72800	60.009		1456	59.6479
	72900	60.5964		1458	59.7172
	73000	60.264		1460	59.7723
	73100	60.4803		1462	59.7068
	73200	60.0687		1464	59.7962
	73300	59.9531		1466	59.8951
	73400	59.8065		1468	59.8159
	73500	59.2918		1470	59.6469
	73600	59.3822		1472	59.5352
	73700	59.6961		1474	59.5189
	73800	59.1848		1476	59.4088
	73900	59.6039		1478	59.4499
	74000	59.7627		1480	59.5328
	74100	59.8786		1482	59.5681
	74200	60.1672		1484	59.6227
	74300	60.6164		1486	59.7154
	74400	59.593		1488	59.693
	74500	59.7111		1490	59.6463
	74600	59.1037		1492	59.6249
	74700	58.0691		1494	59.7149
	74800	59.0421		1496	59.6905
	74900	59.2837		1498	59.5374
	75000	59.7389		1500	59.7021
	75100	58.4022		1502	59.7705
	75200	59.4567		1504	59.7319
	75300	59.2072		1506	59.8322
	75400	59.5577		1508	59.8557
	75500	59.9613		1510	59.64
	75600	60.2559		1512	59.5461
	75700	60.1021		1514	59.4766
	75800	60.5728		1516	59.6258
	75900	60.2163		1518	59.9233
	76000	60.6149		1520	59.8746
	76100	60.6018		1522	59.8493
	76200	60.6244		1524	59.6961
	76300	60.3152		1526	59.4684
	76400	60.2944		1528	59.6556
	76500	59.8166		1530	59.6075
	76600	60.0661		1532	59.6574
	76700	59.5407		1534	59.6103
	76800	60.8293		1536	59.4376
	76900	60.8626		1538	59.3828
	77000	61.4282		1540	59.4415
	77100	61.2629		1542	59.4453
	77200	60.9444		1544	59.5718
	77300	60.0994		1546	59.5467
	77400	60.4774		1548	59.8128
	77500	60.4092		1550	59.9049
	77600	60.2		1552	60.1373
	77700	60.3048		1554	59.9106
	77800	59.4885		1556	59.8072
	77900	60.1329		1558	59.6394
	78000	60.0274		1560	59.5036
	78100	59.897		1562	59.6517
	78200	59.2872		1564	59.7675
	78300	59.6265		1566	59.6567
	78400	59.9014		1568	59.7264
	78500	60.0017		1570	59.7452
	78600	59.5595		1572	59.6801
	78700	59.6664		1574	59.8877
	78800	59.7146		1576	59.858
	78900	60.0743		1578	59.8435
	79000	60.2031		1580	59.8119
	79100	60.6965		1582	59.9719
	79200	59.9509		1584	60.0937
	79300	59.3417		1586	60.0103
	79400	59.756		1588	59.7773
	79500	59.7609		1590	59.5384
	79600	59.2111		1592	59.4384
	79700	58.9414		1594	59.332
	79800	59.9103		1596	59.2284
	79900	59.5156		1598	59.1061
	80000	59.3348		1600	58.949
	80100	59.7698		1602	59.0673
	80200	60.1265		1604	59.0755
	80300	60.8433		1606	59.2103
	80400	60.1379		1608	59.2908
	80500	59.9		1610	59.5039
	80600	59.8836		1612	59.6461
	80700	59.2703		1614	59.6713
	80800	59.1884		1616	59.629
	80900	59.9962		1618	59.5066
	81000	59.5515		1620	59.5204
	81100	59.8472		1622	59.5285
	81200	59.283		1624	59.6293
	81300	59.5968		1626	59.4264
	81400	59.4888		1628	59.5607
	81500	59.5643		1630	59.4226
	81600	59.8554		1632	59.2067
	81700	59.2345		1634	59.0891
	81800	60.4154		1636	58.902
	81900	59.6553		1638	58.9482
	82000	60.2261		1640	59.1395
	82100	60.2194		1642	59.0716
	82200	59.2882		1644	59.118
	82300	59.1415		1646	58.9947
	82400	59.0384		1648	58.7847
	82500	59.119		1650	58.7221
	82600	59.9805		1652	58.7948
	82700	60.1254		1654	59.1328
	82800	60.2003		1656	59.2979
	82900	60.1217		1658	59.3008
	83000	59.1591		1660	59.2399
	83100	59.4682		1662	59.2273
	83200	60.0105		1664	59.3012
	83300	60.1887		1666	59.57
	83400	59.6448		1668	59.5737
	83500	59.8114		1670	59.6848
	83600	59.9125		1672	59.6299
	83700	59.9869		1674	59.4306
	83800	60.5079		1676	59.2423
	83900	60.0699		1678	59.2664
	84000	60.7075		1680	59.2573
	84100	61.0254		1682	59.3166
	84200	60.7415		1684	59.2089
	84300	60.2879		1686	59.1532
	84400	59.7571		1688	59.0711
	84500	59.6255		1690	59.054
	84600	60.5543		1692	59.2191
	84700	60.9565		1694	59.4407
	84800	59.7049		1696	59.5187
	84900	59.0127		1698	59.4552
	85000	59.2174		1700	59.2744
	85100	59.6477		1702	59.5269
	85200	59.0157		1704	59.4369
	85300	59.2367		1706	59.3929
	85400	60.3061		1708	59.4536
	85500	60.4151		1710	59.5251
	85600	59.6319		1712	59.7253
	85700	59.3855		1714	59.7381
	85800	59.4419		1716	59.6176
	85900	59.7613		1718	59.537
	86000	59.3487		1720	59.5113
	86100	59.8884		1722	59.5486
	86200	60.6043		1724	59.3719
	86300	59.3728		1726	59.2405
	86400	60.3752		1728	59.2835
	86500	59.8075		1730	59.4008
	86600	60.031		1732	59.3818
	86700	59.7453		1734	59.3562
	86800	59.8239		1736	59.4216
	86900	59.7192		1738	59.6935
	87000	59.4716		1740	59.6902
	87100	59.3032		1742	59.5829
	87200	60.0346		1744	59.5334
	87300	59.1139		1746	59.2772
	87400	59.8547		1748	59.2475
	87500	59.4056		1750	59.2829
	87600	59.7212		1752	59.3721
	87700	59.5463		1754	59.5235
	87800	59.7255		1756	59.3511
	87900	60.5067		1758	59.468
	88000	58.9661		1760	59.4924
	88100	59.2741		1762	59.5621
	88200	59.5462		1764	59.6337
	88300	59.4979		1766	59.5999
	88400	59.7865		1768	59.4245
	88500	59.4305		1770	59.6162
	88600	59.472		1772	59.4958
	88700	59.4694		1774	59.2761
	88800	59.5832		1776	59.1727
	88900	60.0085		1778	59.3569
	89000	60.6579		1780	59.6079
	89100	60.2852		1782	59.6665
	89200	59.8105		1784	59.6431
	89300	59.5554		1786	59.4025
	89400	60.2653		1788	59.3328
	89500	60.083		1790	59.1947
	89600	60.0624		1792	59.257
	89700	59.7484		1794	59.1363
	89800	59.7111		1796	59.1432
	89900	59.1086		1798	59.2714
	90000	60.0628		1800	59.2749
	90100	59.4334		1802	59.337
	90200	59.4495		1804	59.1511
	90300	59.6087		1806	59.1355
	90400	59.8369		1808	59.3439
	90500	60.2991		1810	59.2585
	90600	59.5056		1812	59.2118
	90700	59.8743		1814	59.1619
	90800	59.3225		1816	59.0774
	90900	59.6704		1818	59.0085
	91000	59.7382		1820	59.0529
	91100	59.6349		1822	59.3935
	91200	59.4837		1824	59.476
	91300	59.7011		1826	59.4007
	91400	59.9716		1828	59.5857
	91500	60.6844		1830	59.535
	91600	60.301		1832	59.5435
	91700	60.0382		1834	59.5485
	91800	60.3607		1836	59.562
	91900	59.6478		1838	59.2005
	92000	60.8823		1840	59.2203
	92100	60.3989		1842	59.3008
	92200	60.6334		1844	59.0789
	92300	59.8723		1846	59.3552
	92400	60.1812		1848	59.7307
	92500	60.6288		1850	59.6699
	92600	60.2733		1852	59.614
	92700	59.8276		1854	59.3873
	92800	59.9975		1856	59.2512
	92900	59.9069		1858	59.4625
	93000	59.718		1860	59.5414
	93100	59.7244		1862	59.582
	93200	60.2282		1864	59.6306
	93300	61.1388		1866	59.8017
	93400	60.4658		1868	59.6675
	93500	59.4107		1870	59.6501
	93600	59.6087		1872	59.6796
	93700	60.3428		1874	59.5467
	93800	59.5873		1876	59.6101
	93900	60.5852		1878	59.6659
	94000	61.096		1880	59.5571
	94100	61.6598		1882	59.5183
	94200	60.8216		1884	59.3036
	94300	60.268		1886	58.9253
	94400	60.3538		1888	59.0727
	94500	59.5276		1890	59.2315
	94600	60.2932		1892	59.4512
	94700	60.2932		1894	59.3857
	94800	59.9188		1896	59.3348
	94900	60.2012		1898	59.1486
	95000	60.1511		1900	59.3845
	95100	61.0539		1902	59.4862
	95200	60.515		1904	59.4638
	95300	59.7364		1906	59.2762
	95400	59.7885		1908	59.3615
	95500	59.6507		1910	59.1763
	95600	60.8538		1912	59.2335
	95700	59.872		1914	59.2256
	95800	60.0347		1916	59.322
	95900	59.9145		1918	59.5129
	96000	59.9139		1920	59.5987
	96100	60.1296		1922	59.5775
	96200	59.7442		1924	59.5999
	96300	60.23		1926	59.5156
	96400	60.924		1928	59.4742
	96500	61.0882		1930	59.319
	96600	60.8493		1932	59.3283
	96700	61.3611		1934	59.5508
	96800	61.5334		1936	59.6035
	96900	60.059		1938	59.631
	97000	60.6704		1940	59.5153
	97100	60.5441		1942	59.3641
	97200	60.0571		1944	59.3344
	97300	60.1089		1946	59.2399
	97400	59.8675		1948	59.0052
	97500	60.5457		1950	58.9497
	97600	60.6626		1952	58.95
	97700	59.4621		1954	58.9724
	97800	60.3856		1956	59.0387
	97900	59.844		1958	59.0359
	98000	60.3334		1960	59.137
	98100	60.1806		1962	59.4042
	98200	60.1965		1964	59.437
	98300	59.9875		1966	59.4904
	98400	59.4912		1968	59.6455
	98500	59.6778		1970	59.5812
	98600	59.9406		1972	59.5361
	98700	59.9735		1974	59.5907
	98800	59.4418		1976	59.7238
	98900	60.1799		1978	59.7666
	99000	60.5186		1980	59.7699
	99100	60.2803		1982	59.775
	99200	59.7025		1984	59.8864
	99300	60.4894		1986	60.0218
	99400	60.4269		1988	59.6426
	99500	60.1129		1990	59.6096
	99600	59.4618		1992	59.5139
	99700	60.1265		1994	59.5072
	99800	59.954		1996	59.5606
	99900	59.5467		1998	59.5236
	100000	59.7565		2000	59.5448
	100100	60.1303		2002	59.5486
	100200	59.6667		2004	59.412
	100300	59.8474		2006	59.3851
	100400	60.3869		2008	59.648
	100500	59.9869		2010	59.7319
	100600	60.5039		2012	59.7725
	100700	60.4911		2014	59.6157
	100800	60.4036		2016	59.5857
	100900	60.1503		2018	59.5076
	101000	59.7534		2020	59.5796
	101100	59.755		2022	59.5807
	101200	60.4553		2024	59.3509
	101300	60.0406		2026	59.1958
	101400	60.2139		2028	59.2318
	101500	60.1515		2030	59.1394
	101600	60.1815		2032	59.1564
	101700	59.7663		2034	59.1276
	101800	59.2714		2036	59.1928
	101900	60.1183		2038	59.1638
	102000	60.1111		2040	59.1466
	102100	60.4338		2042	59.1436
	102200	59.5329		2044	59.19
	102300	59.1019		2046	59.4001
	102400	58.6342		2048	59.5931
	102500	60.2865		2050	59.6052
	102600	60.0022		2052	59.4204
	102700	60.0953		2054	59.2512
	102800	59.6862		2056	59.0626
	102900	60.2028		2058	59.0098
	103000	60.0866		2060	59.263
	103100	59.9468		2062	59.1613
	103200	59.5		2064	59.2577
	103300	59.6043		2066	59.3579
	103400	60.1342		2068	59.2307
	103500	60.2622		2070	59.1982
	103600	59.9152		2072	59.1805
	103700	60.802		2074	59.2335
	103800	60.3743		2076	59.3923
	103900	60.2117		2078	59.4854
	104000	61.2648		2080	59.558
	104100	59.1991		2082	59.4525
	104200	59.4935		2084	58.9797
	104300	59.8807		2086	58.7702
	104400	59.881		2088	58.7274
	104500	60.2432		2090	58.6533
	104600	59.9774		2092	58.7804
	104700	59.6823		2094	58.8942
	104800	59.648		2096	59.0476
	104900	59.5626		2098	59.1856
	105000	59.4198		2100	59.0823
	105100	59.189		2102	58.9447
	105200	60.0302		2104	58.7865
	105300	60.0782		2106	58.8794
	105400	59.8155		2108	58.927
	105500	60.516		2110	59.1664
	105600	59.5488		2112	59.0418
	105700	59.9496		2114	58.9454
	105800	59.811		2116	59.0774
	105900	59.5208		2118	59.068
	106000	59.8049		2120	59.1047
	106100	59.8823		2122	59.0855
	106200	59.9219		2124	58.9724
	106300	59.2463		2126	58.9512
	106400	59.9965		2128	59.047
	106500	60.261		2130	58.9266
	106600	60.1178		2132	58.9238
	106700	59.2862		2134	58.9138
	106800	59.1323		2136	59.0092
	106900	59.521		2138	59.0535
	107000	59.8939		2140	59.0018
	107100	60.2483		2142	59.1399
	107200	60.4398		2144	59.0948
	107300	61.0869		2146	59.255
	107400	59.474		2148	59.2418
	107500	59.7147		2150	59.1358
	107600	60.0527		2152	59.2371
	107700	60.0716		2154	59.0601
	107800	60.795		2156	59.1335
	107900	59.1598		2158	59.144
	108000	60.1207		2160	59.0835
	108100	59.7223		2162	59.2448
	108200	59.4079		2164	59.191
	108300	59.2041		2166	59.0567
	108400	59.9362		2168	59.0054
	108500	59.5642		2170	59.0211
	108600	59.6587		2172	59.15
	108700	59.8963		2174	59.2013
	108800	60.0838		2176	59.2768
	108900	60.3093		2178	59.2169
	109000	59.8266		2180	59.1933
	109100	59.5696		2182	59.3486
	109200	58.785		2184	59.2964
	109300	59.662		2186	59.1622
	109400	59.4852		2188	58.9504
	109500	59.1962		2190	59.0782
	109600	59.0234		2192	59.1483
	109700	60.0201		2194	59.3952
	109800	59.9262		2196	59.3675
	109900	59.8536		2198	59.5786
	110000	60.0034		2200	59.8281
	110100	60.1197		2202	59.9455
	110200	59.7049		2204	59.9278
	110300	60.176		2206	59.803
	110400	59.8992		2208	59.7924
	110500	59.7839		2210	59.5601
	110600	59.8531		2212	59.6315
	110700	60.9041		2214	59.8407
	110800	59.5305		2216	60.0428
	110900	59.8935		2218	59.9646
	111000	60.2607		2220	59.9337
	111100	60.5034		2222	59.8228
	111200	60.2457		2224	59.66
	111300	60.1166		2226	59.6573
	111400	60.0796		2228	59.7433
	111500	60.0777		2230	59.7063
	111600	59.7618		2232	59.7421
	111700	59.9847		2234	59.6907
	111800	60.0704		2236	59.8317
	111900	59.0601		2238	59.693
	112000	59.9344		2240	59.5644
	112100	59.7547		2242	59.3965
	112200	60.3416		2244	59.3523
	112300	60.0815		2246	59.5276
	112400	59.8872		2248	59.5615
	112500	59.9182		2250	59.7437
	112600	60.3589		2252	59.6556
	112700	59.8818		2254	59.7106
	112800	59.9383		2256	59.4858
	112900	60.5068		2258	59.5154
	113000	60.4083		2260	59.3682
	113100	60.4151		2262	59.351
	113200	60.4615		2264	59.411
	113300	60.2461		2266	59.3507
	113400	59.7569		2268	59.4812
	113500	60.2138		2270	59.3514
	113600	60.0372		2272	59.1776
	113700	60.5067		2274	59.0532
	113800	60.7071		2276	59.2375
	113900	61.1355		2278	59.5041
	114000	60.9337		2280	59.3082
	114100	60.5501		2282	59.3374
	114200	59.9926		2284	59.1435
	114300	60.2644		2286	59.1378
	114400	60.0948		2288	59.1952
	114500	60.2868		2290	59.1381
	114600	60.4044		2292	59.1225
	114700	59.6526		2294	59.1888
	114800	60.0148		2296	59.2929
	114900	59.8721		2298	59.163
	115000	60.9677		2300	59.2852
	115100	60.7047		2302	59.4354
	115200	59.6642		2304	59.6706
	115300	60.1173		2306	59.7473
	115400	60.5617		2308	59.7414
	115500	59.2719		2310	59.664
	115600	59.6031		2312	59.5209
	115700	60.0177		2314	59.7188
	115800	60.8862		2316	59.8366
	115900	60.5631		2318	59.6727
	116000	59.9141		2320	59.7794
	116100	60.1213		2322	59.7056
	116200	59.9687		2324	59.4704
	116300	59.1256		2326	59.3931
	116400	59.9513		2328	59.412
	116500	59.7216		2330	59.4234
	116600	60.0298		2332	59.6273
	116700	58.8221		2334	59.7006
	116800	59.4528		2336	59.654
	116900	59.1815		2338	59.6088
	117000	58.6829		2340	59.64
	117100	58.7946		2342	59.8818
	117200	60.0321		2344	60.0219
	117300	59.796		2346	59.909
	117400	60.1894		2348	59.7102
	117500	60.0719		2350	59.6472
	117600	60.5058		2352	59.7363
	117700	60.5116		2354	59.745
	117800	60.5841		2356	59.6908
	117900	60.9505		2358	59.7602
	118000	60.6001		2360	59.778
	118100	60.74		2362	59.989
	118200	60.7205		2364	59.9406
	118300	60.7749		2366	59.7417
	118400	60.676		2368	59.6997
	118500	61.1269		2370	59.686
	118600	60.3565		2372	59.7483
	118700	61.1116		2374	59.8648
	118800	59.8507		2376	59.7866
	118900	60.7264		2378	59.7891
	119000	60.7407		2380	59.6982
	119100	60.477		2382	59.6579
	119200	60.1834		2384	59.5412
	119300	60.8222		2386	59.3635
	119400	60.1089		2388	59.3558
	119500	59.8631		2390	59.3643
	119600	59.0205		2392	59.4117
	119700	59.324		2394	59.5065
	119800	60.0859		2396	59.4916
	119900	59.6149		2398	59.5498
	120000	59.8524		2400	59.426
	120100	60.7522		2402	59.3387
	120200	59.777		2404	59.2364
	120300	59.8486		2406	59.1211
	120400	59.8171		2408	59.0995
	120500	59.4035		2410	59.2383
	120600	59.0708		2412	59.4465
	120700	59.5659		2414	59.588
	120800	60.1661		2416	59.8158
	120900	60.0505		2418	59.7215
	121000	59.5524		2420	59.6157
	121100	60.1077		2422	59.6983
	121200	60.609		2424	59.7977
	121300	61.0643		2426	59.7235
	121400	60.814		2428	59.6398
	121500	60.5228		2430	59.4705
	121600	60.6001		2432	59.2125
	121700	60.0907		2434	59.2232
	121800	60.2968		2436	59.2288
	121900	59.4925		2438	59.3118
	122000	59.6609		2440	59.2818
	122100	60.1272		2442	59.2528
	122200	60.2972		2444	59.3235
	122300	60.0391		2446	59.4335
	122400	60.7379		2448	59.4146
	122500	60.1715		2450	59.116
	122600	60.4414		2452	59.0194
	122700	60.375		2454	59.2258
	122800	60.8591		2456	59.4768
	122900	61.5379		2458	59.5814
	123000	60.9946		2460	59.3733
	123100	60.6953		2462	59.0155
	123200	59.7069		2464	59.1148
	123300	59.618		2466	59.091
	123400	60.5589		2468	59.2465
	123500	60.706		2470	59.2781
	123600	60.1425		2472	59.2082
	123700	60.3541		2474	59.2872
	123800	60.3869		2476	59.2987
	123900	59.7222		2478	59.1506
	124000	60.0491		2480	59.1654
	124100	59.893		2482	59.1844
	124200	59.0567		2484	59.3971
	124300	59.1702		2486	59.6546
	124400	60.0348		2488	59.4572
	124500	60.1243		2490	59.3465
	124600	59.8489		2492	59.3544
	124700	59.2555		2494	59.1889
	124800	59.8963		2496	59.0444
	124900	59.687		2498	59.0165
	125000	59.788		2500	59.1174
	125100	58.2527		2502	59.4366
	125200	58.7908		2504	59.3693
	125300	59.8805		2506	59.2604
	125400	59.8037		2508	59.1712
	125500	59.6241		2510	59.0296
	125600	58.374		2512	58.8932
	125700	60.2626		2514	58.9419
	125800	59.8694		2516	59.1045
	125900	59.9948		2518	59.125
	126000	59.0909		2520	59.1123
	126100	59.1185		2522	59.2662
	126200	59.7648		2524	59.1664
	126300	59.8514		2526	59.2412
	126400	58.9327		2528	59.2722
	126500	59.1249		2530	59.1788
	126600	59.3739		2532	59.2257
	126700	59.8731		2534	59.1156
	126800	59.61		2536	59.0356
	126900	59.7001		2538	59.0464
	127000	60.0262		2540	59.2125
	127100	59.9828		2542	59.4478
	127200	58.8622		2544	59.429
	127300	59.5863		2546	59.4444
	127400	59.2483		2548	59.1838
	127500	59.6012		2550	59.0989
	127600	59.2141		2552	59.1211
	127700	59.8111		2554	59.1862
	127800	59.9183		2556	59.0656
	127900	59.7066		2558	58.7878
	128000	59.8683		2560	58.7894
	128100	60.0867		2562	58.6028
	128200	60.0099		2564	58.845
	128300	60.1226		2566	58.9562
	128400	59.903		2568	59.1125
	128500	59.4867		2570	59.2758
	128600	59.2338		2572	59.4568
	128700	60.0948		2574	59.3163
	128800	60.7356		2576	59.1655
	128900	60.9608		2578	59.1858
	129000	59.7581		2580	59.2471
	129100	59.341		2582	59.2707
	129200	60.0707		2584	59.2428
	129300	60.2209		2586	59.1794
	129400	59.8778		2588	59.0927
	129500	59.6113		2590	59.0242
	129600	60.3544		2592	59.1092
	129700	59.9794		2594	59.1149
	129800	60.2372		2596	58.9708
	129900	59.6609		2598	58.9812
	130000	59.5238		2600	59.2219
	130100	59.8342		2602	59.3283
	130200	59.0119		2604	59.1428
	130300	60.4061		2606	58.9132
	130400	60.8052		2608	58.7937
	130500	61.1366		2610	58.7245
	130600	60.4841		2612	58.8431
	130700	60.3011		2614	58.9847
	130800	60.1917		2616	59.2401
	130900	60.5088		2618	59.357
	131000	60.5646		2620	59.2321
	131100	60.1169		2622	59.3395
	131200	59.0267		2624	59.1322
	131300	59.8171		2626	58.9952
	131400	59.7166		2628	58.9237
	131500	59.0302		2630	58.9348
	131600	59.7993		2632	59.2242
	131700	60.0984		2634	59.4554
	131800	59.7824		2636	59.4135
	131900	59.4149		2638	59.3645
	132000	59.8017		2640	59.3493
	132100	60.0789		2642	59.3382
	132200	59.2655		2644	59.5966
	132300	59.2348		2646	59.4019
	132400	59.7126		2648	59.1777
	132500	59.2493		2650	59.1175
	132600	60.1195		2652	59.1041
	132700	60.1397		2654	58.9898
	132800	60.7343		2656	58.9211
	132900	59.4891		2658	59.1282
	133000	59.7264		2660	59.281
	133100	60.098		2662	59.4697
	133200	59.8318		2664	59.3
	133300	59.8546		2666	59.3494
	133400	59.4888		2668	59.3993
	133500	59.5722		2670	59.4095
	133600	59.4714		2672	59.4999
	133700	59.0308		2674	59.6043
	133800	59.045		2676	59.8932
	133900	59.9583		2678	59.8827
	134000	59.0115		2680	59.6231
	134100	58.891		2682	59.4681
	134200	58.9885		2684	59.361
	134300	59.2436		2686	59.28
	134400	59.1325		2688	59.4747
	134500	59.9469		2690	59.5217
	134600	60.0696		2692	59.5523
	134700	60.0417		2694	59.4179
	134800	60.0696		2696	59.2473
	134900	60.6627		2698	59.3026
	135000	60.2895		2700	59.3723
	135100	60.7218		2702	59.3664
	135200	60.5939		2704	59.447
	135300	60.9796		2706	59.324
	135400	61.2227		2708	59.4607
	135500	61.5538		2710	59.5759
	135600	60.3799		2712	59.593
	135700	60.1523		2714	59.6927
	135800	60.8709		2716	59.5926
	135900	61.0416		2718	59.6985
	136000	60.8952		2720	59.6581
	136100	61.0014		2722	59.5776
	136200	60.6506		2724	59.5344
	136300	60.8551		2726	59.3801
	136400	59.9149		2728	59.3607
	136500	59.5641		2730	59.4203
	136600	60.1062		2732	59.4065
	136700	59.7213		2734	59.4393
	136800	59.5594		2736	59.4004
	136900	60.4349		2738	59.3022
	137000	60.7518		2740	59.5133
	137100	60.495		2742	59.2431
	137200	60.3976		2744	59.1219
	137300	59.0939		2746	59.2078
	137400	59.426		2748	59.4265
	137500	59.9422		2750	59.4442
	137600	60.8587		2752	59.212
	137700	60.819		2754	58.9765
	137800	60.2857		2756	58.8369
	137900	59.8099		2758	58.9985
	138000	60.5219		2760	59.1194
	138100	59.7965		2762	59.2215
	138200	59.301		2764	59.2492
	138300	60.2433		2766	59.2652
	138400	59.8434		2768	59.4068
	138500	60.0094		2770	59.3599
	138600	60.5608		2772	59.4264
	138700	60.6259		2774	59.5669
	138800	59.8057		2776	59.4985
	138900	60.1979		2778	59.3714
	139000	60.3284		2780	59.5105
	139100	59.0347		2782	59.4744
	139200	59.7264		2784	59.6652
	139300	59.4582		2786	59.6953
	139400	59.8478		2788	59.932
	139500	59.0537		2790	60.0753
	139600	59.8443		2792	59.97
	139700	60.201		2794	59.9503
	139800	59.9749		2796	59.8895
	139900	59.3623		2798	59.6346
	140000	59.5134		2800	59.5974
	140100	59.5256		2802	59.4588
	140200	59.5882		2804	59.3863
	140300	59.4978		2806	59.5306
	140400	59.7196		2808	59.787
	140500	59.0498		2810	59.7323
	140600	59.4033		2812	59.728
	140700	59.5072		2814	59.6828
	140800	60.144		2816	59.791
	140900	59.7764		2818	59.8441
	141000	60.5438		2820	59.9878
	141100	60.3153		2822	59.9035
	141200	59.8232		2824	59.8039
	141300	60.4474		2826	59.7511
	141400	59.8894		2828	59.6866
	141500	59.8543		2830	59.6129
	141600	59.8546		2832	59.6203
	141700	60.1887		2834	59.6439
	141800	59.3585		2836	59.6636
	141900	59.7956		2838	59.6358
	142000	60.1535		2840	59.8764
	142100	59.7342		2842	59.8632
	142200	60.381		2844	59.6994
	142300	60.3221		2846	59.8391
	142400	60.0558		2848	59.7313
	142500	59.6031		2850	59.5599
	142600	59.8411		2852	59.4765
	142700	60.0624		2854	59.5698
	142800	60.0091		2856	59.627
	142900	60.3614		2858	59.66
	143000	60.4718		2860	59.568
	143100	59.1563		2862	59.4307
	143200	59.8849		2864	59.4253
	143300	59.6653		2866	59.6135
	143400	59.2855		2868	59.7302
	143500	60.2568		2870	59.697
	143600	60.1419		2872	59.7933
	143700	60.2484		2874	59.6856
	143800	60.6781		2876	59.6641
	143900	60.8452		2878	59.5528
	144000	60.607		2880	59.631
	144100	60.1777		2882	59.8084
	144200	60.3076		2884	59.883
	144300	60.1488		2886	59.7582
	144400	59.9641		2888	59.5987
	144500	60.3093		2890	59.6677
	144600	59.0151		2892	59.6928
	144700	60.2546		2894	59.8548
	144800	59.737		2896	59.8138
	144900	59.5476		2898	59.8028
	145000	59.9435		2900	59.5969
	145100	60.1671		2902	59.4072
	145200	59.484		2904	59.3856
	145300	59.6604		2906	59.3001
	145400	59.0036		2908	59.2729
	145500	58.848		2910	59.3693
	145600	59.3327		2912	59.5102
	145700	59.411		2914	59.6963
	145800	59.9612		2916	59.9501
	145900	59.9951		2918	60.2925
	146000	59.9426		2920	60.2417
	146100	60.6517		2922	60.1898
	146200	60.7832		2924	59.9517
	146300	59.8203		2926	59.7377
	146400	59.0292		2928	59.6577
	146500	59.47		2930	59.8024
	146600	59.623		2932	60.0663
	146700	60.3292		2934	60.3785
	146800	60.1546		2936	60.3266
	146900	60.1572		2938	60.1397
	147000	59.8287		2940	59.991
	147100	59.3955		2942	59.971
	147200	60.0296		2944	60.0054
	147300	60.4564		2946	59.9906
	147400	59.6043		2948	59.8489
	147500	60.2643		2950	59.7299
	147600	59.3111		2952	59.8365
	147700	60.2735		2954	59.9606
	147800	60.9597		2956	59.8186
	147900	60.4504		2958	59.8657
	148000	59.8695		2960	59.7583
	148100	59.2098		2962	59.84
	148200	59.4998		2964	59.9023
	148300	59.962		2966	59.9497
	148400	60.2002		2968	60.0216
	148500	60.2703		2970	59.9828
	148600	60.3375		2972	59.9803
	148700	59.4591		2974	60.1
	148800	60.1515		2976	60.2059
	148900	60.6821		2978	60.2026
	149000	60.5829		2980	60.231
	149100	60.0199		2982	60.1705
	149200	59.414		2984	60.0142
	149300	59.9671		2986	59.8401
	149400	60.514		2988	59.8094
	149500	60.0884		2990	59.9115
	149600	60.2578		2992	59.9738
	149700	60.2969		2994	60.0182
	149800	60.6325		2996	60.2462
	149900	60.2769		2998	60.0862
	150000	59.8674		3000	60.0255
	150100	60.8572		3002	59.8419
	150200	61.2017		3004	59.9588
	150300	60.6504		3006	59.9614
	150400	60.4523		3008	59.9094
	150500	59.2393		3010	59.8847
	150600	59.071		3012	59.8178
	150700	59.6564		3014	59.8216
	150800	59.6899		3016	59.8595
	150900	60.0089		3018	59.9885
	151000	60.0101		3020	60.0963
	151100	60.0024		3022	59.973
	151200	60.1429		3024	59.8671
	151300	59.4385		3026	60.0695
	151400	59.2738		3028	60.3272
	151500	58.7986		3030	60.4173
	151600	59.5684		3032	60.3712
	151700	59.8227		3034	60.2135
	151800	59.4433		3036	60.0629
	151900	59.5594		3038	59.9723
	152000	59.907		3040	59.9263
	152100	60.055		3042	59.9848
	152200	60.4796		3044	59.9844
	152300	60.8342		3046	59.9553
	152400	60.6026		3048	59.9251
	152500	60.1969		3050	59.7185
	152600	60.318		3052	59.5021
	152700	59.1587		3054	59.2813
	152800	59.9188		3056	59.4146
	152900	60.256		3058	59.6468
	153000	59.9501		3060	59.8498
	153100	59.833		3062	59.8991
	153200	59.746		3064	59.6977
	153300	60.1566		3066	59.5739
	153400	60.3226		3068	59.5478
	153500	59.8684		3070	59.474
	153600	60.2456		3072	59.6756
	153700	59.7697		3074	59.815
	153800	60.2789		3076	59.8465
	153900	59.9996		3078	59.8878
	154000	60.0232		3080	59.9298
	154100	60.2		3082	60.0001
	154200	59.9542		3084	60.0193
	154300	60.5647		3086	59.8664
	154400	60.2842		3088	59.86
	154500	59.7761		3090	59.7003
	154600	60.0987		3092	59.7652
	154700	59.8334		3094	59.8733
	154800	58.8387		3096	59.7138
	154900	59.0954		3098	59.5845
	155000	59.1641		3100	59.4768
	155100	59.2057		3102	59.558
	155200	59.17		3104	59.5925
	155300	59.4186		3106	59.792
	155400	59.5269		3108	59.7141
	155500	59.9321		3110	59.7086
	155600	60.0426		3112	59.674
	155700	60.7929		3114	59.5501
	155800	60.8146		3116	59.6775
	155900	59.6336		3118	59.7223
	156000	60.3895		3120	59.8947
	156100	60.0024		3122	59.8589
	156200	59.9777		3124	59.7798
	156300	60.6774		3126	60.0091
	156400	61.0142		3128	59.8378
	156500	60.4485		3130	59.5493
	156600	60.7893		3132	59.2688
	156700	61.2189		3134	59.0938
	156800	60.5796		3136	59.4903
	156900	60.2165		3138	59.7939
	157000	60.1861		3140	59.75
	157100	60.4413		3142	59.5282
	157200	59.6784		3144	59.6039
	157300	59.9899		3146	59.6641
	157400	60.2875		3148	59.7811
	157500	60.3672		3150	59.7592
	157600	60.2399		3152	59.548
	157700	60.6014		3154	59.4231
	157800	59.5938		3156	59.4239
	157900	59.5871		3158	59.2393
	158000	59.8876		3160	59.3797
	158100	59.9572		3162	59.3747
	158200	60.1058		3164	59.2594
	158300	60.8536		3166	59.3154
	158400	59.9844		3168	59.3102
	158500	60.0446		3170	59.4727
	158600	60.5672		3172	59.5688
	158700	60.7234		3174	59.7534
	158800	59.5888		3176	59.7906
	158900	60.0815		3178	59.6956
	159000	60.2756		3180	59.3539
	159100	60.0217		3182	59.135
	159200	60.3923		3184	59.2656
	159300	59.1475		3186	59.3809
	159400	60.3329		3188	59.3238
	159500	60.1592		3190	59.3923
	159600	60.474		3192	59.3674
	159700	59.5466		3194	59.2103
	159800	59.6106		3196	59.152
	159900	60.4858		3198	59.1272
	160000	59.8004		3200	59.1588
	160100	59.4		3202	59.4936
	160200	60.1517		3204	59.499
	160300	59.6244		3206	59.44
	160400	59.7927		3208	59.3404
	160500	59.8561		3210	59.3503
	160600	60.3099		3212	59.5703
	160700	59.8134		3214	59.5873
	160800	59.8632		3216	59.6189
	160900	58.6274		3218	59.445
	161000	59.2191		3220	59.5111
	161100	58.7659		3222	59.5884
	161200	58.5813		3224	59.4858
	161300	59.4338		3226	59.5165
	161400	60.4683		3228	59.3159
	161500	60.6696		3230	59.255
	161600	61.4944		3232	59.1674
	161700	60.793		3234	59.2113
	161800	61.102		3236	59.1837
	161900	60.512		3238	59.1021
	162000	60.6408		3240	59.089
	162100	60.3167		3242	59.1099
	162200	60.0898		3244	59.2582
	162300	59.9608		3246	59.3543
	162400	59.8555		3248	59.3603
	162500	60.0349		3250	59.2983
	162600	59.2425		3252	59.1958
	162700	60.1467		3254	59.3993
	162800	60.597		3256	59.4232
	162900	60.0921		3258	59.2572
	163000	59.4288		3260	59.2539
	163100	60.2793		3262	59.1696
	163200	60.7297		3264	59.2404
	163300	60.0074		3266	59.4152
	163400	60.6816		3268	59.5369
	163500	59.9212		3270	59.494
	163600	59.9797		3272	59.4142
	163700	60.2449		3274	59.4365
	163800	60.0324		3276	59.4782
	163900	59.5676		3278	59.4739
	164000	60.5498		3280	59.4695
	164100	60.2214		3282	59.4395
	164200	60.1226		3284	59.3486
	164300	60.8593		3286	59.3171
	164400	60.646		3288	59.5325
	164500	59.7454		3290	59.4097
	164600	60.1325		3292	59.2577
	164700	59.8091		3294	59.1771
	164800	60.1217		3296	59.2004
	164900	60.0877		3298	59.2721
	165000	59.2597		3300	59.3323
	165100	58.4704		3302	59.3935
	165200	59.1272		3304	59.4856
	165300	59.3749		3306	59.5779
	165400	59.006		3308	59.3588
	165500	59.3976		3310	59.2531
	165600	60.1589		3312	59.1583
	165700	61.0326		3314	58.9981
	165800	60.9493		3316	59.1775
	165900	60.9686		3318	59.1733
	166000	61.7148		3320	58.954
	166100	61.6837		3322	58.9471
	166200	61.1176		3324	59.0642
	166300	60.5663		3326	59.2781
	166400	59.5902		3328	59.5439
	166500	60.1282		3330	59.6601
	166600	59.6571		3332	59.6386
	166700	60.102		3334	59.8085
	166800	60.0703		3336	59.6611
	166900	59.3498		3338	59.7022
	167000	58.5898		3340	59.6916
	167100	58.8206		3342	59.7632
	167200	59.8346		3344	59.7283
	167300	59.8992		3346	59.6034
	167400	60.3477		3348	59.324
	167500	60.594		3350	59.3005
	167600	60.0366		3352	59.2734
	167700	59.9764		3354	59.2227
	167800	59.4914		3356	59.4372
	167900	59.8188		3358	59.5805
	168000	59.8606		3360	59.8401
	168100	59.7268		3362	59.7074
	168200	59.4559		3364	59.7284
	168300	59.4088		3366	59.6624
	168400	59.9759		3368	59.6065
	168500	59.6189		3370	59.8615
	168600	59.7269		3372	59.8301
	168700	59.9548		3374	59.8109
	168800	59.4154		3376	59.67
	168900	59.6967		3378	59.7846
	169000	59.8291		3380	59.8001
	169100	60.0925		3382	59.7724
	169200	59.6729		3384	59.7414
	169300	60.0059		3386	59.8803
	169400	60.8972		3388	60.0661
	169500	60.5717		3390	59.7876
	169600	60.2623		3392	59.8074
	169700	60.4139		3394	59.7781
	169800	60.1761		3396	59.9137
	169900	59.7174		3398	60.0667
	170000	60.0743		3400	60.2522
	170100	60.5637		3402	60.2643
	170200	60.3444		3404	59.9585
	170300	60.4195		3406	59.7729
	170400	59.8384		3408	59.8001
	170500	59.6423		3410	59.9581
	170600	59.2539		3412	60.0762
	170700	59.5484		3414	60.3623
	170800	59.6199		3416	60.2499
	170900	59.6307		3418	60.1294
	171000	59.9176		3420	60.0948
	171100	58.8657		3422	60.1855
	171200	59.9567		3424	60.4205
	171300	59.5928		3426	60.3482
	171400	59.9689		3428	60.1417
	171500	61.035		3430	59.7971
	171600	60.7265		3432	59.7833
	171700	60.6984		3434	59.8183
	171800	60.1313		3436	59.8939
	171900	60.7497		3438	59.8128
	172000	59.8096		3440	59.687
	172100	59.707		3442	59.6693
	172200	59.4799		3444	59.6985
	172300	59.4201		3446	59.5776
	172400	59.3419		3448	59.5541
	172500	59.2624		3450	59.5721
	172600	59.7335		3452	59.6808
	172700	60.1777		3454	59.773
	172800	59.229		3456	59.7864
	172900	60.0575		3458	59.8109
	173000	60.2054		3460	59.8195
	173100	59.7896		3462	59.891
	173200	59.699		3464	59.933
	173300	59.2043		3466	59.9383
	173400	59.5549		3468	59.7686
	173500	59.9278		3470	59.6
	173600	59.7441		3472	59.6482
	173700	59.6335		3474	59.7351
	173800	59.6982		3476	59.7768
	173900	59.6752		3478	59.9463
	174000	60.0691		3480	60.0406
	174100	59.5225		3482	59.9833
	174200	59.6801		3484	59.9399
	174300	59.7969		3486	59.8319
	174400	59.7504		3488	59.9079
	174500	59.5272		3490	59.9164
	174600	59.7287		3492	59.8001
	174700	59.0615		3494	59.7616
	174800	59.4014		3496	59.6014
	174900	59.5645		3498	59.4916
	175000	60.0636		3500	59.5044
	175100	60.0948		3502	59.6353
	175200	60.1061		3504	59.666
	175300	59.3624		3506	59.6512
	175400	59.5134		3508	59.6401
	175500	59.7987		3510	59.7618
	175600	60.0542		3512	59.838
	175700	60.8605		3514	59.9005
	175800	60.0706		3516	59.8421
	175900	60.668		3518	59.6804
	176000	60.5447		3520	59.8045
	176100	60.328		3522	59.7706
	176200	60.3709		3524	59.7309
	176300	59.955		3526	59.901
	176400	60.3304		3528	60.0241
	176500	59.5948		3530	59.9711
	176600	59.9943		3532	59.8412
	176700	60.5495		3534	59.7157
	176800	60.1141		3536	59.7884
	176900	59.8528		3538	59.7943
	177000	59.4467		3540	59.8546
	177100	59.458		3542	59.7074
	177200	60.5316		3544	59.6403
	177300	60.7095		3546	59.6219
	177400	60.5544		3548	59.7139
	177500	60.1341		3550	59.7815
	177600	61.0165		3552	59.9444
	177700	60.3172		3554	60.0252
	177800	60.7305		3556	59.8805
	177900	60.3903		3558	59.6669
	178000	59.3797		3560	59.626
	178100	59.5886		3562	59.6472
	178200	59.6302		3564	59.7632
	178300	59.8952		3566	59.8869
	178400	59.0789		3568	59.729
	178500	59.7801		3570	59.8034
	178600	60.4159		3572	59.7862
	178700	59.9937		3574	59.8996
	178800	60.1643		3576	60.0337
	178900	59.9199		3578	60.1095
	179000	59.5977		3580	60.0395
	179100	60.2151		3582	59.9497
	179200	59.3742		3584	59.7719
	179300	60.1656		3586	59.7044
	179400	59.9138		3588	59.7026
	179500	60.1838		3590	59.7152
	179600	59.9453		3592	59.8361
	179700	60.0487		3594	59.7984
	179800	59.3177		3596	59.6698
	179900	59.8741		3598	59.6673
	180000	60.2085		3600	59.524
	180100	59.5184		3602	59.7186
	180200	59.0838		3604	59.9884
	180300	60.06		3606	60.0751
	180400	59.8043		3608	60.0932
	180500	58.8444		3610	59.9739
	180600	59.5531		3612	59.8456
	180700	59.1116		3614	59.7763
	180800	59.2681		3616	59.7855
	180900	59.3779		3618	59.7182
	181000	58.9929		3620	59.8279
	181100	60.159		3622	60.0195
	181200	59.454		3624	59.856
	181300	59.8976		3626	59.8623
	181400	59.9255		3628	59.8208
	181500	59.827		3630	59.8974
	181600	59.6553		3632	59.8345
	181700	59.987		3634	59.7629
	181800	59.5393		3636	59.7125
	181900	59.5024		3638	59.7445
	182000	59.415		3640	59.9191
	182100	58.3457		3642	59.8044
	182200	59.7775		3644	59.5948
	182300	60.5528		3646	59.5163
	182400	60.8264		3648	59.5393
	182500	60.5755		3650	59.6109
	182600	59.8052		3652	59.5934
	182700	59.8127		3654	59.727
	182800	60.701		3656	59.6644
	182900	60.2754		3658	59.5838
	183000	60.3928		3660	59.8163
	183100	59.6989		3662	59.8207
	183200	60.4501		3664	59.72
	183300	60.7051		3666	59.687
	183400	60.9057		3668	59.735
	183500	60.618		3670	59.827
	183600	60.1032		3672	59.8879
	183700	60.0919		3674	59.7955
	183800	59.8856		3676	59.8086
	183900	60.1095		3678	59.6743
	184000	60.1425		3680	59.7727
	184100	59.828		3682	59.8228
	184200	60.5575		3684	59.705
	184300	60.6907		3686	59.7821
	184400	59.5057		3688	59.6401
	184500	59.8653		3690	59.3836
	184600	59.3345		3692	59.55
	184700	59.1882		3694	59.9327
	184800	59.2464		3696	60.0573
	184900	59.9882		3698	60.0446
	185000	60.3083		3700	59.7983
	185100	59.6384		3702	59.5402
	185200	59.1298		3704	59.6766
	185300	59.8196		3706	59.7033
	185400	59.5553		3708	59.6714
	185500	59.3847		3710	59.7057
	185600	59.0203		3712	59.7783
	185700	59.5875		3714	59.8276
	185800	59.7353		3716	59.6367
	185900	59.1962		3718	59.5419
	186000	59.3631		3720	59.5469
	186100	59.6882		3722	59.5524
	186200	60.4199		3724	59.4835
	186300	60.0061		3726	59.4251
	186400	59.8698		3728	59.5491
	186500	61.0242		3730	59.5388
	186600	59.8319		3732	59.575
	186700	59.263		3734	59.4873
	186800	59.6871		3736	59.4497
	186900	59.4789		3738	59.4756
	187000	59.7008		3740	59.5579
	187100	58.9698		3742	59.5694
	187200	60.0646		3744	59.3378
	187300	59.9522		3746	59.2568
	187400	59.5282		3748	59.1585
	187500	59.6534		3750	59.3108
	187600	60.3106		3752	59.2356
	187700	59.9474		3754	59.0134
	187800	61.0114		3756	58.9706
	187900	60.0612		3758	59.0043
	188000	59.8485		3760	58.9681
	188100	59.0514		3762	58.9773
	188200	60.1658		3764	58.8904
	188300	60.8311		3766	58.9979
	188400	60.0626		3768	58.9219
	188500	60.0632		3770	58.9688
	188600	59.3896		3772	59.1563
	188700	59.1124		3774	59.3003
	188800	59.3643		3776	59.3799
	188900	58.9961		3778	59.3674
	189000	59.3334		3780	59.1561
	189100	60.5027		3782	59.0026
	189200	59.8482		3784	59.1033
	189300	59.0199		3786	59.1946
	189400	58.6967		3788	59.283
	189500	59.046		3790	59.123
	189600	59.8877		3792	59.221
	189700	59.4928		3794	59.3076
	189800	60.1447		3796	59.0737
	189900	60.2035		3798	58.9398
	190000	59.5727		3800	58.9983
	190100	60.1598		3802	58.994
	190200	60.0554		3804	58.8876
	190300	59.717		3806	58.978
	190400	59.7562		3808	59.0979
	190500	59.9282		3810	59.0673
	190600	60.5334		3812	59.1771
	190700	60.9034		3814	59.1326
	190800	61.1427		3816	59.1295
	190900	60.093		3818	59.1832
	191000	59.8326		3820	59.2279
	191100	60.0283		3822	59.3069
	191200	60.7766		3824	59.308
	191300	60.3943		3826	59.2266
	191400	60.574		3828	58.925
	191500	60.3715		3830	58.6069
	191600	60.2658		3832	58.6299
	191700	59.9569		3834	58.8056
	191800	59.9687		3836	59.272
	191900	60.3767		3838	59.4691
	192000	60.0841		3840	59.4359
	192100	59.8306		3842	59.4229
	192200	59.8561		3844	59.5274
	192300	59.9129		3846	59.4682
	192400	59.7505		3848	59.4541
	192500	59.8328		3850	59.5402
	192600	59.789		3852	59.2454
	192700	60.178		3854	58.9918
	192800	60.6425		3856	58.9439
	192900	60.4646		3858	58.9689
	193000	60.6329		3860	59.02
	193100	60.5563		3862	59.1795
	193200	60.4137		3864	59.3216
	193300	61.0689		3866	59.2688
	193400	60.3412		3868	59.3302
	193500	60.2052		3870	59.2521
	193600	59.1387		3872	59.1948
	193700	59.8532		3874	59.1241
	193800	59.7157		3876	59.0774
	193900	59.8602		3878	59.1491
	194000	59.8488		3880	59.195
	194100	59.5219		3882	59.1583
	194200	59.6596		3884	59.0698
	194300	59.6888		3886	58.8965
	194400	59.757		3888	58.7164
	194500	60.4131		3890	58.9453
	194600	59.1843		3892	59.1154
	194700	59.8325		3894	59.3273
	194800	59.4268		3896	59.357
	194900	59.5848		3898	59.3112
	195000	58.788		3900	58.9671
	195100	57.7015		3902	58.8947
	195200	58.7693		3904	58.7748
	195300	58.633		3906	58.8614
	195400	59.2613		3908	58.8631
	195500	59.6541		3910	58.891
	195600	59.8644		3912	59.1395
	195700	60.1906		3914	59.2193
	195800	60.2982		3916	59.437
	195900	59.8599		3918	59.5286
	196000	59.8665		3920	59.4846
	196100	60.1716		3922	59.478
	196200	59.9642		3924	59.3179
	196300	60.0848		3926	59.2206
	196400	60.3325		3928	59.3566
	196500	60.2562		3930	59.3175
	196600	59.443		3932	59.2379
	196700	59.7591		3934	59.1905
	196800	59.7751		3936	58.9794
	196900	59.4817		3938	58.9926
	197000	59.4118		3940	59.2261
	197100	59.8972		3942	59.24
	197200	60.554		3944	59.1602
	197300	59.7587		3946	59.3126
	197400	59.7739		3948	59.1225
	197500	59.8003		3950	59.3386
	197600	60.6712		3952	59.3189
	197700	60.0639		3954	59.2567
	197800	59.2025		3956	59.2122
	197900	60.7187		3958	59.2578
	198000	59.8002		3960	59.1677
	198100	59.7497		3962	58.9604
	198200	59.4741		3964	58.7394
	198300	60.0211		3966	58.6573
	198400	60.1393		3968	58.9507
	198500	60.2004		3970	59.261
	198600	59.9606		3972	59.235
	198700	60.4795		3974	59.1886
	198800	59.6713		3976	59.0979
	198900	59.8888		3978	59.0884
	199000	59.9603		3980	59.1793
	199100	60.0445		3982	58.9244
	199200	59.9189		3984	59.0553
	199300	59.2631		3986	59.2603
	199400	59.6879		3988	59.4838
	199500	59.9972		3990	59.7078
	199600	60.0992		3992	59.5616
[truncated: 498,007+ more rows]

## Sheet: Figure 2a,b
Figure 2a,b
	Time-course				Current trace family
	Time (min)	I (pA)			Time (min)	P0	P1	P2	P3	P4	P5	P6	P7	P8	P9	P10	P11	P12	P13	P14	P15
	0.166667				3.8	-81.0242	-55.2368	-57.6782	-56.4575	-53.7109	-59.6619	-68.9697	-56.6101	-59.2041	-57.6782	-60.73	-64.0869	-62.1033	-59.3567	-63.324	-60.1196
	0.333333	1998.29			7.8	-86.6699	-58.8989	-57.2205	-56.1523	-55.542	-64.0869	-68.9697	-59.8145	-60.8826	-60.5774	-62.4084	-62.561	-63.324	-65.4602	-64.6973	-63.6292
	0.5	2065.12			11.8	-88.8062	-56.1523	-59.3567	-55.2368	-54.0161	-62.8662	-70.1904	-64.0869	-61.7981	-63.7817	-61.3403	-56.7627	-64.8499	-60.4248	-62.1033	-60.2722
	0.666667	2075.02			15.8	-85.907	-55.9998	-58.8989	-51.7273	-52.0325	-60.2722	-62.8662	-58.5938	-59.3567	-56.7627	-59.967	-63.1714	-60.4248	-60.73	-62.561	-61.7981
	0.833333	2016.92			19.8	-81.4819	-53.7109	-59.8145	-57.6782	-52.948	-64.2395	-64.6973	-58.8989	-63.7817	-57.6782	-67.749	-61.3403	-61.1877	-62.8662	-62.4084	-57.9834
	1	2046.25			23.8	-87.2803	-58.136	-56.7627	-56.4575	-54.4739	-66.2231	-63.7817	-62.1033	-65.0024	-61.1877	-62.8662	-61.3403	-65.0024	-61.3403	-63.7817	-59.8145
	1.16667	2026.06			27.8	-86.0596	-59.2041	-56.9153	-55.6946	-55.9998	-65.155	-67.4438	-68.3594	-61.6455	-62.1033	-60.4248	-64.6973	-62.1033	-61.7981	-61.6455	-60.8826
	1.33333	1979.83			31.8	-79.3457	-55.2368	-56.6101	-55.542	-51.8799	-58.136	-63.9343	-61.7981	-61.6455	-56.1523	-60.73	-63.324	-61.3403	-56.4575	-64.6973	-58.136
	1.5	1978.45			35.8	-86.0596	-55.6946	-57.8308	-59.967	-51.8799	-61.9507	-64.2395	-62.4084	-59.967	-58.7463	-65.155	-61.4929	-61.7981	-63.0188	-58.2886	-55.2368
	1.66667	1953.74			39.8	-83.313	-57.0679	-61.4929	-56.1523	-57.373	-64.0869	-68.6646	-59.8145	-65.6128	-59.0515	-64.2395	-62.4084	-65.3076	-67.749	-64.3921	-62.7136
	1.83333	1972.81			43.8	-83.9233	-58.7463	-58.8989	-55.0842	-50.5066	-65.7654	-66.0706	-64.0869	-60.8826	-60.2722	-62.7136	-60.8826	-61.4929	-63.324	-62.7136	-58.7463
	2	1928.1			47.8	-80.2612	-54.6265	-55.6946	-52.7954	-53.2532	-61.1877	-60.5774	-65.7654	-65.918	-59.5093	-59.6619	-60.8826	-59.6619	-60.1196	-61.3403	-60.8826
	2.16667				51.8	-80.4138	-52.7954	-54.7791	-54.6265	-55.0842	-61.0352	-61.1877	-62.1033	-59.8145	-58.7463	-65.155	-63.7817	-58.8989	-61.1877	-58.7463	-59.3567
	2.33333				55.8	-81.9397	-56.4575	-57.373	-58.4412	-53.7109	-66.0706	-62.561	-61.7981	-63.4766	-56.3049	-62.4084	-61.1877	-60.5774	-63.6292	-62.8662	-65.155
	2.5				59.8	-83.4656	-58.4412	-57.6782	-54.0161	-52.6428	-67.5964	-65.918	-61.6455	-63.6292	-58.5938	-61.7981	-61.6455	-64.6973	-63.1714	-60.8826	-61.7981
	2.66667				63.8	-84.5337	-51.8799	-54.7791	-56.4575	-51.1169	-61.4929	-59.6619	-62.2559	-67.2913	-58.7463	-59.5093	-61.1877	-60.2722	-58.4412	-55.542	-57.5256
	2.83333				67.8	289.917	661.774	636.292	591.888	610.046	541.229	670.624	576.172	736.847	706.329	708.313	670.776	711.212	693.359	674.591	684.814
	3				71.8	293.579	906.677	730.133	857.239	899.658	872.192	881.958	923.309	908.813	1034.24	966.492	995.941	947.876	969.238	949.554	815.887
	3.16667				75.8	283.051	993.958	962.219	768.738	1028.59	944.824	1032.26	1004.18	929.413	1052.55	1056.67	976.715	1157.99	1039.43	968.323	1057.28
	3.33333				79.8	332.031	877.533	1014.4	930.023	1005.1	889.74	1027.98	1063.39	910.339	1099.4	1108.4	1100.46	1066.44	1017	981.598	1056.52
	3.5				83.8	323.639	851.746	980.682	966.644	879.364	1063.23	1012.88	993.652	1024.02	992.279	1141.36	964.661	1071.01	1039.43	1083.83	1186.22
	3.66667				87.8	314.789	854.034	973.053	1043.24	922.699	971.68	1057.28	984.039	1020.2	1034.55	1121.22	1048.28	908.813	1048.28	1115.26	1153.26
	3.83333				91.8	324.097	985.718	965.881	892.181	1018.83	922.699	900.879	1066.89	1051.18	1014.56	1053.16	1104.74	1023.86	1069.34	964.508	1223.45
	4				95.8	328.979	1030.88	861.816	997.62	997.467	998.077	1030.12	1095.43	994.263	935.669	1042.33	1026.31	1017.3	1003.57	1042.63	1040.5
	4.16667				99.8	340.118	977.173	919.952	1036.53	1006.77	1014.71	1049.5	990.448	1025.39	1035.61	902.405	1033.17	1052.09	925.903	974.884	1087.8
	4.33333				103.8	338.135	1044.92	829.163	1053.62	922.699	1092.99	1032.71	1085.51	907.288	1030.58	979.919	1143.04	1148.07	1103.06	1073.46	1128.23
	4.5				107.8	331.726	982.819	918.274	1019.29	987.854	1010.59	996.399	1002.5	886.078	1067.81	1012.88	943.298	950.775	961.761	1021.12	1080.78
	4.66667				111.8	335.693	891.418	981.903	897.522	890.198	898.59	1009.37	908.661	913.544	1042.48	994.415	1070.71	1046.91	968.933	1144.87	1130.22
	4.83333				115.8	334.167	981.293	896.759	968.17	922.852	854.34	1016.24	859.68	954.285	1082.61	956.421	962.982	1143.04	982.971	1056.98	1119.84
	5				119.8	353.699	920.563	825.043	928.192	919.8	900.116	943.756	1017.46	1067.66	1052.55	1011.96	909.271	980.835	1047.67	971.527	970.459
	5.16667				123.8	353.241	1031.34	960.999	877.991	799.408	830.231	868.835	938.721	970.612	1017.46	948.639	918.427	1056.37	1086.88	1078.19	919.8
	5.33333				127.8	355.377	918.121	924.988	876.923	732.88	819.244	979.156	852.966	904.846	1033.94	1064.15	1068.12	886.23	1014.25	987.244	987.244
	5.5				131.8	360.565	925.903	898.59	950.012	927.887	965.271	852.356	813.599	949.249	983.582	991.364	895.081	988.77	1134.49	1049.04	1051.18
	5.66667				135.8	348.358	897.369	868.683	866.547	857.086	858.154	881.958	982.208	776.367	1065.22	956.726	840.302	1008.61	1006.93	1062.16	898.743
	5.83333				139.8	360.107	874.939	922.699	1007.54	810.547	883.026	999.146	898.59	916.29	925.14	959.625	1126.1	998.84	1011.81	1032.41	930.328
	6				143.8	352.325	871.277	953.827	892.792	776.672	931.854	976.715	858.154	843.506	850.677	1000.21	1109.77	951.385	927.887	1123.81	949.86
	6.16667				147.8	348.053	944.824	880.432	979.614	843.201	867.157	753.326	844.574	920.563	856.476	908.966	1016.85	938.873	1021.27	971.222	928.802
	6.33333				151.8	360.107	1108.86	849.609	925.903	908.203	970.001	887.451	948.334	862.885	878.601	937.195	978.394	925.293	1000.98	915.527	1054.53
	6.5				155.8	355.072	830.231	839.233	998.077	914.307	881.348	811.005	885.468	872.498	824.89	824.738	932.922	880.89	935.974	971.375	957.642
	6.66667				159.8	345.154	782.928	750.58	941.62	894.165	962.524	901.489	921.478	887.604	911.56	1054.84	807.953	948.181	968.323	921.631	921.936
	6.83333				163.8	369.568	799.561	807.953	926.666	803.68	838.47	945.74	978.241	1052.4	935.669	962.372	884.094	1047.21	1016.85	1024.93	944.061
	7				167.8	361.023	828.4	919.189	935.822	848.541	878.906	890.961	972.29	793.304	1029.82	872.955	878.448	959.625	961.761	1043.09	1016.69
	7.16667	409.851			171.8	351.563	886.841	969.391	842.896	869.598	918.427	908.356	821.838	778.503	906.525	801.849	890.35	915.985	877.228	1128.39	1021.27
	7.33333	410.461			175.8	359.802	930.786	943.756	944.214	822.601	944.672	933.838	883.942	911.56	941.162	968.628	970.764	923.309	912.018	1108.86	1005.25
	7.5	403.29			179.8	351.105	777.435	915.527	951.691	852.966	989.685	820.313	927.582	1012.73	1041.72	883.026	894.47	924.835	821.533	988.617	903.778
	7.66667	400.085			183.8	367.126	857.697	890.503	831.909	764.923	867.462	901.489	862.885	1143.95	1032.1	933.685	973.358	1025.24	910.339	959.32	1040.34
	7.83333	390.32			187.8	362.396	825.806	974.274	822.144	776.215	909.119	915.527	864.258	950.165	1065.22	1068.42	957.794	962.524	1014.4	915.833	987.396
	8	402.985			191.8	364.532	909.119	878.448	837.708	797.882	966.949	997.925	933.075	905.151	1008.3	986.176	930.023	975.647	1036.68	1002.96	931.549
	8.16667	393.982			195.8	366.516	989.99	966.797	981.75	1031.65	857.391	967.865	906.982	868.53	931.091	923.92	943.451	957.947	958.862	1002.81	841.217
	8.33333	386.81			199.8	365.448	861.359	940.704	968.323	891.113	823.822	862.427	855.56	1007.08	962.982	836.792	830.383	939.331	989.838	1049.8	945.129
	8.5	387.268			203.8	355.225	774.231	1036.22	839.081	881.958	828.094	873.871	837.097	949.402	996.094	949.554	879.822	973.511	945.587	966.492	1029.51
	8.66667	383.911			207.8	350.647	703.583	959.32	922.394	759.125	947.418	829.163	874.786	1064.3	991.821	868.53	933.838	1001.43	962.677	1103.06	1065.67
	8.83333	382.08			211.8	371.094	847.931	889.893	871.429	804.138	787.506	766.602	903.625	1008	862.885	932.77	1021.12	1004.33	1078.8	1070.86	1118.01
	9	386.658			215.8	366.974	965.118	981.903	893.86	815.125	857.697	868.378	854.95	907.288	949.86	973.358	901.642	1027.22	1070.71	1087.65	1133.27
	9.16667	386.505			219.8	360.107	986.328	934.448	853.577	894.775	821.991	815.277	898.438	919.189	966.949	884.857	984.65	878.448	1093.29	1027.37	970.764
	9.33333	386.81			223.8	360.565	942.841	980.682	943.604	925.446	748.444	925.14	873.566	995.941	968.781	880.28	969.696	902.252	936.432	945.129	1017.3
	9.5	384.216			227.8	369.415	915.527	874.634	848.083	989.838	752.869	879.517	929.871	956.726	811.615	891.876	821.686	986.481	991.669	955.658	990.753
	9.66667	389.404			231.8	362.549	1096.5	962.982	773.163	858.459	807.19	923.462	944.672	790.253	801.544	910.797	823.364	949.097	989.38	1078.95	1007.39
	9.83333				235.8	366.364	924.072	898.59	872.345	798.492	1065.52	903.778	895.844	862.274	909.882	899.353	889.282	883.026	851.898	1014.56	1031.49
	10				239.8	372.467	1017.76	830.383	966.187	869.446	897.369	915.375	915.527	840.302	788.422	858.154	805.359	881.5	973.511	1047.52	1045.99
					243.8	359.802	966.797	720.673	978.546	941.315	774.384	878.143	867.615	830.841	897.522	787.354	903.625	1016.08	885.315	1014.56	1106.87
					247.8	363.159	986.023	773.621	881.958	950.012	980.988	847.778	947.418	1068.88	818.329	1012.73	932.617	870.514	873.108	1028.14	933.99
					251.8	367.279	778.198	779.266	907.44	942.993	902.252	857.697	970.612	1042.33	809.479	934.143	877.533	927.734	1030.43	921.021	960.236
					255.8	362.701	632.629	772.552	1015.93	753.784	922.546	888.672	867.615	939.331	953.979	979.919	951.08	893.25	729.218	966.644	955.811
					259.8	373.077	832.367	843.658	888.519	904.541	879.669	865.326	879.517	860.596	825.806	973.663	919.952	908.508	901.184	980.682	997.162
					263.8	366.821	809.021	862.579	952.148	871.429	1012.73	1023.25	830.688	790.253	938.263	976.868	951.538	971.527	900.726	1025.39	1054.99
					267.8	375.824	932.77	961.609	966.949	968.475	984.344	937.653	861.511	928.955	934.601	837.708	975.342	950.317	1049.35	1083.22	993.347
					271.8	372.62	966.949	848.694	967.407	840.607	913.849	911.865	814.362	943.451	812.836	943.298	879.059	949.707	894.47	986.786	1013.64
					275.8	360.87	878.296	878.448	917.053	793.457	852.051	967.102	804.291	977.173	964.813	916.901	811.92	1027.07	905.457	1003.72	1097.56
					279.8	362.244	827.026	914.459	886.078	833.282	940.704	871.277	1029.82	955.505	957.031	792.084	1001.28	912.323	925.598	1029.05	1002.5
					283.8	359.344	857.086	944.214	764.465	893.097	870.514	863.953	954.895	920.868	1004.49	884.857	864.716	1011.05	995.636	1018.83	949.097
					287.8	366.974	855.713	939.789	837.097	868.073	811.768	826.111	857.697	760.193	984.497	1017.15	927.124	948.792	963.898	903.168	923.767
					291.8	382.08	793.915	798.035	869.293	940.247	860.901	835.571	937.958	934.906	960.541	838.623	799.103	962.524	961.456	994.568	1078.34
					295.8	373.993	856.171	987.701	946.198	886.078	785.522	935.059	956.879	878.448	956.726	892.639	860.748	936.89	1120.15	1037.14	1057.28
					299.8	359.65	804.443	821.533	1014.56	891.571	975.342	987.396	1058.35	947.266	847.626	739.899	897.369	877.533	1128.08	1158.91	1026.31
					303.8	380.554	886.993	862.579	877.686	882.874	852.966	896.454	1110.84	940.552	874.176	906.677	884.705	1045.38	1058.5	1075.44	978.546
					307.8	361.328	926.819	772.095	875.702	988.007	871.429	819.092	1207.28	1006.32	846.1	887.451	959.93	1061.1	1108.7	1019.29	922.546
					311.8	376.434	786.438	832.977	875.244	993.347	879.822	880.127	1045.68	977.02	899.963	971.527	978.851	1064.76	980.835	1037.6	971.222
					315.8	373.077	862.732	858.154	859.375	905.914	841.98	880.585	1032.41	916.595	989.838	888.062	967.102	885.162	912.476	1042.94	930.481
					319.8	370.026	847.931	847.015	809.174	966.187	1018.52	870.361	892.792	911.865	892.792	986.176	943.451	829.315	917.816	1023.1	939.941
					323.8	366.974	967.407	836.334	859.222	906.982	914.307	801.392	910.492	922.394	893.707	896.454	916.138	956.879	999.756	1138.31	963.135
					327.8	366.821	788.116	878.296	845.795	808.563	939.636	859.528	974.426	914.764	872.498	966.034	924.072	882.721	1021.88	922.394	967.407
					331.8	372.467	738.22	910.339	845.947	980.225	877.228	900.574	974.579	922.546	864.258	1022.03	919.037	948.029	838.623	1009.06	951.538
					335.8	370.026	852.356	911.56	828.4	955.658	878.448	784.912	950.928	842.133	909.882	1052.86	961.456	932.159	906.677	881.195	934.906
					339.8	381.165	869.598	946.503	912.17	773.773	841.522	766.907	815.735	872.192	991.058	1126.56	926.361	870.972	937.805	1070.86	978.241
					343.8	363.312	880.89	959.625	839.996	841.675	878.754	743.256	973.816	1015.01	965.881	946.35	858.459	980.225	995.941	1061.71	1025.54
					347.8	368.805	853.271	884.094	906.83	878.906	794.22	796.051	881.5	1015.17	895.844	865.173	988.922	896.759	894.623	977.02	935.516
					351.8	364.838	739.136	945.282	937.195	955.353	850.83	759.43	842.438	913.696	815.277	881.348	977.478	903.625	947.571	1146.09	998.535
					355.8	383.606	817.566	911.865	899.658	936.89	903.931	871.124	827.179	919.647	883.942	898.285	974.426	942.23	1027.53	1151.43	1012.27
					359.8	370.026	912.476	918.732	971.832	958.557	977.02	977.631	778.809	823.212	855.255	992.737	1014.56	850.83	955.811	903.015	985.107
					363.8	381.622	816.345	857.849	905.609	837.555	889.74	1011.81	881.958	912.933	882.416	859.07	1007.23	933.533	1029.51	932.617	903.778
					367.8	386.81	786.133	826.874	764.008	840.607	829.926	963.745	909.424	984.192	933.38	841.064	1040.04	1038.51	978.241	992.126	992.584
					371.8	371.857	892.792	842.285	822.601	778.351	983.276	986.786	918.274	924.835	1042.33	980.377	1050.72	921.936	896.454	973.663	870.361
					375.8	367.584	918.732	912.476	936.737	831.146	991.516	976.868	912.933	998.993	1033.94	995.178	914.001	890.961	971.832	966.949	963.745
					379.8	379.333	799.561	822.601	831.757	796.051	827.637	875.397	881.5	798.95	1040.8	963.44	944.519	924.072	932.159	1040.65	1028.75
					383.8	379.486	900.574	809.326	869.141	875.702	1016.08	845.947	895.996	860.138	960.693	1035.31	966.339	841.522	987.091	850.83	1007.39
					387.8	363.007	895.538	837.555	879.974	1008.91	869.446	912.018	1048.74	874.481	925.598	1015.32	920.258	830.078	994.11	945.587	1037.6
					391.8	360.565	917.664	971.375	774.689	855.865	868.835	961.914	927.734	859.833	918.427	959.625	734.253	912.933	984.802	986.938	962.982
					395.8	365.906	803.833	907.135	771.637	847.931	854.645	859.833	965.271	779.266	1001.74	936.89	801.697	960.083	1073.61	946.045	871.429
					399.8	371.704	779.572	889.282	958.405	841.064	968.475	933.38	915.375	901.031	984.955	952.301	788.422	934.143	921.783	843.658	1022.95
					403.8	359.039	890.656	912.17	816.803	922.394	898.59	828.857	900.726	826.569	853.424	1005.1	943.756	948.792	928.955	928.802	1155.24
					407.8	377.197	799.255	946.045	959.167	847.778	776.978	840.607	885.315	915.985	900.421	954.895	1088.41	917.816	937.347	969.696	1042.79
					411.8	370.636	808.105	941.772	926.361	946.808	921.936	912.476	879.059	756.378	808.716	980.072	927.734	924.683	906.525	938.873	1005.71
					415.8	357.971	780.182	897.064	843.353	800.781	976.715	874.329	868.988	727.997	919.647	886.536	915.375	1025.7	877.075	999.603	960.999
					419.8	376.434	690.308	832.825	836.334	846.71	916.595	841.827	839.386	759.735	1014.71	1019.29	748.749	818.939	808.258	1009.06	891.724
					423.8	371.399	827.332	822.754	803.528	962.372	836.945	941.62	847.626	740.204	841.827	949.249	805.359	826.874	894.623	957.794	831.909
					427.8	358.429	859.222	833.282	930.176	948.334	769.501	854.797	893.707	865.936	992.126	962.83	908.356	832.062	906.677	948.944	877.838
					431.8	374.603	830.536	835.876	786.438	890.808	827.789	862.732	950.775	807.8	969.238	836.487	1047.52	970.154	946.96	999.603	872.04
					435.8	370.178	856.781	880.28	805.206	801.697	989.075	900.116	915.375	955.2	1064.61	872.498	949.86	906.372	904.236	1134.95	949.554
					439.8	374.756	798.34	842.59	879.211	789.795	908.356	788.727	885.62	952.301	839.386	821.075	940.857	906.677	1056.37	1047.36	823.517
					443.8	359.955	888.824	848.694	982.208	744.629	1045.84	837.402	821.075	844.421	759.125	852.509	940.857	956.573	1045.84	1062.77	964.203
					447.8	374.451	859.222	871.735	804.138	891.724	958.099	928.497	818.176	862.427	988.77	919.189	1023.25	937.042	982.819	1018.07	970.764
					451.8	381.927	809.021	842.743	847.931	819.855	818.787	793.61	826.111	768.433	833.74	993.958	1078.64	978.851	932.922	1001.89	968.475
					455.8	372.009	841.064	915.985	883.484	902.557	860.901	789.185	821.381	954.895	891.876	1120	983.887	832.062	914.612	1042.63	1009.52
					459.8	379.028	840.912	779.114	904.083	752.563	861.359	965.118	973.663	928.65	969.391	1081.09	1037.45	940.399	948.334	1064.61	1029.97
					463.8	365.906	859.528	805.969	880.432	777.13	955.658	992.279	1015.93	891.266	943.604	1004.64	1092.22	1014.4	963.135	1067.81	914.612
					467.8	375.519	839.691	856.476	908.813	796.356	969.086	774.689	1081.54	927.734	921.936	929.565	952.911	955.353	1004.18	1011.96	866.241
					471.8	358.124	721.893	793.915	926.361	871.124	826.874	877.228	992.889	969.696	937.958	967.56	1040.95	927.887	1029.97	1060.49	782.471
					475.8	394.745	844.116	837.097	858.459	879.364	823.975	861.664	944.824	944.214	913.696	982.056	1016.08	962.067	850.22	997.467	844.269
					479.8	386.047	872.04	862.732	825.806	850.525	895.996	925.293	963.593	883.179	940.094	869.446	931.549	935.822	932.465	892.334	965.118
					483.8	369.568	885.773	857.391	837.097	819.092	813.751	727.234	928.955	957.794	911.102	953.522	966.797	947.418	940.704	1039.28	988.464
					487.8	356.75	847.778	947.876	904.388	780.945	931.702	887.756	960.999	902.863	728.912	932.465	907.593	1006.32	819.397	983.887	1031.95
					491.8	376.892	814.972	883.179	943.451	884.094	1056.52	862.579	1006.32	896.912	869.293	882.874	969.238	994.72	856.781	897.522	1143.19
					495.8	373.23	855.408	950.47	882.721	1062.93	1018.37	860.138	1001.28	928.04	865.631	971.985	963.898	1009.67	830.688	894.165	1116.18
					499.8	392.456	838.623	1024.32	776.672	1010.89	881.958	879.822	1073	886.688	849.457	953.217	989.99	899.2	847.321	921.783	1075.59
					503.8	367.432	856.018	902.557	818.329	993.195	863.037	893.25	1056.06	863.495	919.495	858.612	1018.68	983.276	854.492	1022.34	1084.44
					507.8	355.53	820.465	950.012	895.386	827.789	843.506	942.535	949.402	943.298	783.997	921.326	997.62	961.761	883.331	995.789	1065.83
					511.8	359.039	939.941	951.08	782.166	844.727	968.323	820.77	884.857	896.912	752.869	1003.57	896.301	850.677	867.767	909.729	995.026
					515.8	370.178	790.253	959.32	826.416	868.683	991.821	778.809	936.127	871.582	888.519	1006.16	931.549	922.852	936.89	882.263	972.137
					519.8	377.808	856.323	922.546	780.182	814.972	1043.55	905.914	870.514	1036.68	897.064	942.688	929.871	856.476	973.663	923.157	987.701
					523.8	375.671	872.803	810.089	882.416	807.648	1047.52	869.141	843.353	1026.15	894.318	936.584	900.421	987.396	1005.25	941.62	906.982
					527.8	353.394	728.912	853.271	868.988	732.88	1058.65	972.137	930.786	933.075	850.677	908.813	782.166	864.563	1010.13	911.713	826.416
					531.8	370.178	863.342	809.784	859.222	891.571	850.372	924.377	918.274	981.903	987.091	789.948	804.901	895.691	892.181	928.955	900.421
					535.8	370.178	849.304	818.634	817.261	901.337	816.498	882.721	937.042	971.222	1009.22	897.522	937.653	945.282	961.914	1092.53	1092.22
					539.8	359.955	826.263	950.317	784.149	905.914	845.49	838.47	1077.58	968.781	1030.88	945.129	973.511	906.982	906.525	1148.83	946.808
					543.8	365.295	794.22	798.492	906.525	792.847	787.201	848.541	931.091	1011.51	968.17	916.595	973.053	839.844	927.734	1110.08	755.31
					547.8	357.056	870.819	881.042	946.045	868.988	849.762	865.021	952.606	886.536	1077.12	945.74	956.726	970.459	1030.27	1106.57	818.634
					551.8	374.298	834.961	768.127	890.961	899.811	907.593	889.435	946.96	955.811	948.486	930.481	1097.87	858.765	1004.64	906.219	885.468
					555.8	366.364	907.898	691.986	979.462	844.727	842.59	871.735	983.276	899.353	909.882	979.156	891.113	938.721	960.388	850.067	943.604
					559.8	363.77	778.809	778.503	876.923	932.312	851.135	788.116	877.991	926.361	801.239	941.62	838.776	1013.03	941.315	911.865	937.653
					563.8	370.178	768.89	850.22	903.625	805.969	967.407	841.98	802.46	928.04	796.051	980.682	840.454	1108.25	1069.95	791.626	896.454
					567.8	364.838	844.116	825.348	912.628	944.366	906.525	883.026	825.653	957.489	918.121	971.985	916.138	1103.82	977.173	889.13	960.388
					571.8	367.737	858.917	904.388	884.094	870.514	966.187	877.838	960.236	937.347	996.094	875.702	987.091	978.699	837.555	957.794	896.301
					575.8	366.516	1018.07	995.331	984.344	948.944	929.108	822.296	824.432	885.62	821.838	761.719	864.868	931.702	908.508	952.301	1030.73
					579.8	369.873	776.978	961.304	994.72	972.9	977.783	936.737	848.694	847.015	945.892	1004.33	896.454	939.636	898.743	1032.41	881.653
					583.8	360.87	740.814	904.694	946.655	1040.04	894.165	994.263	898.132	803.528	953.064	1077.42	883.026	864.105	890.198	1056.52	926.971
					587.8	359.039	785.522	838.47	861.816	807.495	963.593	889.587	877.38	831.757	969.543	975.189	922.699	932.007	978.851	950.317	969.238
					591.8	382.538	847.015	795.593	918.579	976.563	893.86	889.435	887.909	765.533	1038.51	987.549	920.563	897.217	1015.78	930.939	1025.39
					595.8	364.227	894.012	811.615	973.053	912.018	933.228	964.355	871.735	772.552	999.603	1108.86	941.315	1014.56	1005.25	932.465	1100.16
					599.8	369.11	1051.18	851.44	880.432	1032.41	852.356	835.571	915.07	907.745	912.933	1003.88	813.751	984.65	966.034	993.5	1043.85
					603.8	358.582	989.227	904.236	971.222	1010.28	882.263	983.734	868.835	912.933	970.917	891.418	881.5	990.295	942.535	1072.69	981.14
					607.8	370.941	907.288	792.847	933.533	961.914	896.606	853.729	933.228	922.089	908.661	950.623	815.735	968.933	985.718	1074.83	886.23
					611.8	376.434	903.931	877.533	925.751	965.881	826.263	946.198	880.432	942.841	908.051	1021.27	1036.38	972.748	955.2	981.903	923.462
					615.8	368.805	986.938	984.955	892.792	962.219	1063.39	959.32	877.38	832.367	910.339	891.113	988.77	971.069	975.647	1106.72	877.075
					619.8	375.977	912.323	944.977	925.446	987.701	981.903	764.16	873.871	949.249	916.443	814.056	939.789	887.146	1018.07	1058.35	865.936
					623.8	377.96	935.669	807.343	878.448	913.849	887.909	829.773	886.841	925.903	820.465	750.275	915.07	969.696	1065.52	1004.94	918.274
					627.8	362.244	799.866	867.157	911.865	828.857	1022.49	897.675	920.715	807.495	945.435	936.127	841.675	868.378	983.887	1093.75	948.486
					631.8	368.958	812.225	1001.28	931.854	839.844	921.326	975.952	991.821	814.667	914.001	832.825	796.661	910.034	1066.44	997.009	973.358
					635.8	360.718	885.62	876.007	808.258	812.683	903.473	904.236	986.176	859.68	843.048	859.985	730.286	968.628	875.702	930.634	904.846
					639.8	358.429	824.432	918.732	892.181	816.345	914.917	878.601	898.438	901.794	855.865	946.655	699.921	888.824	852.814	912.781	906.067
					643.8	358.734	841.37	876.465	856.476	896.912	840.912	902.863	809.021	885.773	928.802	923.615	883.179	990.906	881.348	1011.35	867.157
					647.8	352.936	757.446	899.963	811.462	843.048	857.697	914.917	778.198	883.179	832.367	1033.33	856.018	887.299	847.931	1068.12	927.734
					651.8	364.685	967.102	951.233	697.479	856.018	891.418	862.885	670.013	986.938	853.577	925.14	920.715	949.707	984.955	993.042	963.898
					655.8	363.77	860.443	948.181	950.165	899.2	846.558	975.189	860.443	935.669	916.748	947.113	924.835	1001.59	1010.59	864.868	978.394
					659.8	365.906	953.369	922.546	905.151	821.075	872.955	817.719	927.429	919.8	854.34	781.555	992.432	936.737	962.677	1078.64	829.163
					663.8	363.617	842.59	911.102	919.495	881.958	1072.39	745.85	873.26	805.206	887.451	862.274	876.007	905.457	1133.73	987.549	907.593
					667.8	365.601	845.032	941.467	896.301	921.326	979.309	932.617	909.729	806.732	883.331	1002.2	1004.49	894.012	1088.41	1014.25	897.369
					671.8	385.742	784.454	800.018	914.612	903.778	776.215	950.928	876.16	806.427	973.816	1009.37	995.789	975.189	966.339	1035.31	996.552
					675.8	365.906	803.833	925.598	951.843	765.228	903.931	909.271	973.206	942.23	925.293	919.342	943.604	992.279	900.116	1049.5	885.01
					679.8	370.178	844.116	865.173	854.034	861.359	833.435	951.08	836.945	1007.84	878.906	885.925	933.228	967.865	903.32	939.941	1010.59
					683.8	362.854	790.558	969.543	899.658	911.865	726.471	901.794	840.912	1202.39	824.89	1020.51	848.846	910.797	893.707	975.952	897.217
					687.8	364.075	843.048	930.786	914.459	1002.5	858.154	911.102	1027.68	1064.15	882.111	935.974	922.089	1009.06	919.495	963.135	944.366
					691.8	359.955	844.421	831.604	787.659	882.721	937.805	930.023	1082.61	916.138	853.119	960.236	1068.42	866.394	867.92	928.345	978.699
					695.8	359.192	1041.56	838.318	808.563	926.971	944.061	828.857	881.042	1033.17	873.871	1071.62	946.198	994.873	907.44	977.325	1034.24
					699.8	363.464	905.151	807.343	815.125	819.55	858.612	882.721	950.317	1007.84	968.018	941.467	935.211	935.516	920.868	972.29	996.094
					703.8	374.603	713.806	895.691	931.244	852.509	886.383	841.064	862.427	974.121	911.407	902.863	839.691	961.151	854.034	929.565	1104.43
					707.8	369.263	894.928	937.5	822.601	858.917	862.427	887.299	762.024	955.963	974.121	889.13	1015.93	988.77	854.645	943.604	1035.46
					711.8	364.075	894.012	843.506	745.239	807.495	892.029	827.179	877.075	913.849	844.116	1011.2	984.497	857.391	994.568	1077.27	1040.34
					715.8	363.159	913.239	799.713	832.062	926.361	904.694	859.375	821.838	866.089	872.65	914.764	1104.43	914.154	937.653	1078.03	1006.77
					719.8	367.889	873.718	821.991	794.678	938.568	897.98	906.372	974.274	895.233	811.31	917.206	977.325	905.457	904.083	953.522	1025.7
					723.8	372.009	783.997	826.416	921.936	897.064	836.487	781.555	1005.71	906.067	849.915	899.963	1015.63	850.22	919.189	931.396	1108.25
					727.8	355.682	902.1	904.846	905.762	879.822	806.122	952.454	961.456	841.37	923.92	871.429	918.884	902.1	944.214	1015.93	1058.04
					731.8	361.023	838.623	1002.35	877.991	936.127	868.835	857.239	759.277	993.042	852.509	897.522	1004.94	917.511	919.495	855.865	968.475
					735.8	367.126	920.258	904.694	839.996	860.596	841.675	813.751	770.874	1051.33	872.345	1012.57	939.331	958.862	902.71	960.999	955.658
					739.8	363.77	962.524	871.277	952.911	955.505	836.334	821.381	886.383	941.315	862.122	997.009	1107.18	1005.71	903.778	960.693	902.71
					743.8	371.246	841.522	912.933	1000.82	792.389	886.688	907.898	963.44	890.808	915.07	827.637	881.958	980.072	886.536	975.189	915.527
					747.8	357.971	963.287	944.061	851.593	903.015	933.228	933.228	1036.07	965.576	958.71	946.045	918.884	992.889	790.253	1012.73	1026.76
					751.8	366.669	885.925	916.29	889.13	822.906	836.182	903.625	915.222	926.208	886.993	919.037	992.432	937.805	912.781	1095.43	880.89
					755.8	348.206	913.696	901.489	799.408	900.269	761.108	953.064	806.732	933.228	945.74	907.745	854.187	1047.21	1002.04	1052.55	922.546
					759.8	346.985	960.388	886.688	857.239	871.429	870.972	863.19	899.2	883.484	883.636	1050.26	1011.81	1172.18	1026.46	1027.68	936.432
					763.8	356.75	917.053	918.884	984.955	914.917	853.882	919.342	920.868	877.533	803.68	915.527	982.819	1035.77	873.108	1077.88	1064.76
					767.8	359.802	974.579	803.528	826.721	775.757	929.871	906.83	925.751	857.086	923.767	880.127	848.694	966.644	906.067	1039.89	1049.5
					771.8	359.497	955.658	949.86	1017.61	879.059	907.44	1034.85	784.302	834.045	939.331	970.154	883.331	863.953	868.683	1076.2	1024.93
					775.8	361.023	1015.01	743.103	875.549	829.01	852.203	986.023	982.361	927.734	869.904	967.56	1017.15	964.203	1027.53	1001.43	991.211
					779.8	371.704	929.718	912.781	884.247	823.517	865.631	940.094	970.917	882.874	900.116	861.664	956.879	897.064	1007.08	992.737	867.157
					783.8	362.244	959.167	864.868	861.664	953.674	826.263	937.653	934.601	806.274	941.162	925.903	835.266	800.781	1026.76	913.391	1016.24
					787.8	357.819	996.704	869.904	880.28	932.465	895.081	851.746	945.587	889.74	914.459	940.399	873.26	972.443	958.862	913.849	983.429
					791.8	366.516	855.408	781.097	806.732	798.187	937.195	875.397	989.838	886.993	867.615	908.356	999.146	885.925	964.203	895.233	980.072
					795.8	368.5	909.729	845.947	757.294	914.001	783.386	976.257	1002.2	886.078	834.961	1014.56	943.909	780.029	982.056	920.563	902.557
					799.8	371.399	938.873	887.756	849.915	903.473	848.083	938.568	992.737	899.811	955.048	986.633	940.247	956.268	956.726	1006.62	956.116
					803.8	363.77	790.71	840.912	901.337	895.844	903.625	885.925	886.841	1000.98	1000.82	1028.75	819.55	917.358	932.617	894.623	1019.59
					807.8	360.413	964.661	801.544	788.879	939.941	1025.7	831.299	964.203	1010.89	912.323	935.516	799.255	956.879	838.013	983.887	974.274
					811.8	359.344	916.595	904.694	944.214	823.975	846.71	909.271	989.532	965.271	1018.83	972.29	992.432	855.103	952.301	994.873	940.247
					815.8	371.704	879.974	962.219	959.167	887.604	901.031	903.931	962.372	943.604	904.694	924.377	980.682	1073.61	913.849	903.015	1047.67
					819.8	375.977	774.536	1078.64	967.712	905.151	913.849	1019.29	963.898	871.429	927.734	941.772	900.269	999.298	888.977	894.318	954.895
					823.8	359.497	733.185	897.217	806.122	891.571	922.699	809.479	970.612	1027.83	957.184	865.326	876.16	876.617	844.269	987.091	843.048
					827.8	363.922	853.271	895.844	859.68	994.873	840.149	961.456	877.38	749.512	859.528	923.309	968.323	915.07	920.105	977.783	972.137
					831.8	374.146	876.16	782.928	1012.42	840.759	986.786	840.607	734.711	836.182	928.345	950.928	999.756	928.04	942.993	1137.85	1031.04
					835.8	356.293	937.805	815.735	908.813	893.86	898.743	905.151	834.503	994.873	948.944	891.876	935.059	982.666	1003.42	1115.88	1112.37
					839.8	348.053	941.62	808.716	941.315	893.25	831.146	885.468	937.653	1005.4	817.413	971.527	969.543	939.484	1060.18	972.443	1001.74
					843.8	368.958	1040.5	713.959	917.511	914.001	830.688	929.413	993.652	997.162	842.438	943.604	988.77	850.983	976.257	1053.92	920.258
					847.8	364.38	923.92	785.37	869.141	810.089	999.756	849.304	933.38	819.855	856.628	912.781	1006.01	886.383	835.876	898.132	1015.78
					851.8	357.971	937.195	911.56	980.377	774.994	919.952	1010.89	829.468	841.064	968.628	1057.89	932.312	994.568	980.682	792.847	1000.52
					855.8	351.715	833.13	874.176	945.435	899.353	876.617	946.503	962.219	865.021	886.078	1076.2	972.748	966.339	865.326	942.383	1056.06
					859.8	356.293	932.617	887.909	928.65	987.701	915.833	854.34	912.476	815.277	932.312	991.821	941.162	842.133	863.647	1059.72	947.723
					863.8	362.549	959.473	868.225	865.936	896.301	938.416	813.904	998.383	978.394	803.986	852.509	705.566	902.252	933.533	1086.88	1003.42
					867.8	361.938	823.059	966.644	941.772	883.179	808.563	860.748	951.843	971.68	914.917	925.446	982.361	826.111	914.459	972.443	973.969
					871.8	366.821	899.2	891.724	1006.01	862.732	893.555	732.727	889.587	879.211	887.451	868.225	801.392	837.25	1037.9	948.334	938.416
					875.8	368.347	887.299	859.528	857.544	992.737	871.277	862.579	844.727	932.007	858.765	903.473	796.661	827.942	879.364	855.56	934.296
					879.8	377.197	854.645	855.408	859.07	971.069	827.789	901.794	863.037	1036.99	813.904	942.078	918.579	939.484	822.601	957.031	981.903
					883.8	359.65	862.579	840.302	817.413	839.691	784.912	821.533	938.568	937.042	883.942	842.59	897.217	927.277	994.568	955.048	1002.04
					887.8	367.126	810.547	838.776	824.585	823.822	858.459	942.535	822.449	944.061	870.972	853.119	944.977	845.642	989.99	959.625	961.914
					891.8	364.227	738.22	928.192	818.634	909.882	864.868	966.339	873.26	872.345	755.005	933.533	920.41	876.312	1062.01	1054.53	1066.59
					895.8	357.666	738.678	945.587	831.909	916.138	892.944	942.078	967.56	947.113	789.337	879.059	934.296	973.816	1069.18	855.255	984.497
					899.8	366.821	891.724	908.203	837.708	854.797	825.653	1041.26	861.664	872.498	880.89	847.168	1006.93	874.176	967.255	948.639	839.996
					903.8	367.432	928.345	950.623	820.618	839.844	824.585	971.069	1006.77	820.465	874.939	874.786	870.514	887.756	928.04	964.508	811.005
					907.8	357.971	781.86	901.794	755.768	816.956	982.513	980.072	845.032	758.209	841.675	859.07	905.914	953.522	955.353	948.792	965.424
					911.8	356.293	919.342	846.1	871.124	936.279	982.056	959.778	933.228	958.252	901.947	962.524	938.11	901.337	901.794	1026	1034.85
					915.8	358.582	947.418	803.986	998.84	908.661	922.699	841.217	899.2	895.386	929.718	900.116	886.536	951.385	934.906	1014.1	1046.6
					919.8	364.227	962.372	857.239	950.47	850.677	895.844	963.287	777.13	1058.04	851.746	835.876	863.19	934.143	845.947	996.246	1115.72
					923.8	364.38	794.373	811.005	929.871	869.598	871.124	888.672	793.304	1033.02	886.383	870.972	860.443	893.707	891.113	970.764	953.217
					927.8	355.53	822.906	927.277	798.187	932.159	932.465	924.072	804.291	954.742	979.614	945.129	919.647	1004.64	913.696	987.091	848.541
					931.8	359.192	755.005	882.721	864.41	972.137	957.642	801.239	868.378	1099.24	785.98	929.108	973.358	966.492	932.465	1092.22	852.966
					935.8	358.276	841.217	842.743	861.969	861.206	1003.11	854.034	878.906	1036.38	870.361	913.239	947.113	771.942	921.478	1070.4	825.653
					939.8	364.075	901.642	956.726	873.871	882.416	963.898	892.792	875.244	959.625	1003.57	740.814	847.015	915.222	847.473	1051.64	898.59
					943.8	357.819	951.233	854.645	793.304	882.874	899.963	966.797	902.405	931.854	816.498	860.748	905.457	941.162	904.388	954.742	981.75
					947.8	374.756	911.713	931.549	837.25	728.607	913.849	780.64	914.612	866.547	908.661	872.345	950.165	923.767	839.233	950.775	1019.44
					951.8	379.791	876.923	903.778	838.013	854.187	902.252	840.149	1024.32	852.966	898.132	929.26	926.819	1030.27	821.381	1028.75	961.609
					955.8	361.938	810.394	894.165	922.852	840.454	862.122	876.007	868.073	915.375	942.383	857.544	832.672	897.827	948.181	960.083	940.857
					959.8	377.808	793.61	868.683	921.631	872.65	930.023	832.977	840.454	857.391	942.23	999.146	928.802	810.699	895.538	1023.25	1051.18
					963.8	365.143	825.958	939.636	876.465	941.315	820.007	863.19	839.386	903.168	947.266	941.925	937.5	896.912	853.882	1036.22	1005.4
					967.8	374.756	960.083	883.179	957.794	954.59	800.781	1000.67	913.239	753.632	944.977	926.971	955.353	843.201	1019.13	928.192	905.151
					971.8	365.601	1022.95	909.729	760.193	904.388	717.163	865.784	825.043	860.596	871.735	931.396	944.672	889.74	989.838	943.451	847.626
					975.8	365.601	794.22	942.993	815.887	811.31	919.342	848.694	857.849	945.282	860.901	938.11	862.122	966.949	961.456	944.977	883.789
					979.8	374.146	917.206	779.572	814.056	881.5	966.034	879.822	977.936	945.129	839.691	891.571	914.917	921.021	873.26	937.5	1015.93
					983.8	355.225	892.181	820.465	816.04	894.623	818.481	882.721	938.263	838.318	902.252	793.457	950.928	868.073	903.931	972.137	983.734
					987.8	364.99	877.38	796.967	886.993	753.479	842.743	827.484	947.113	896.454	933.838	875.854	932.465	966.034	917.969	849.762	1065.06
					991.8	374.908	942.078	828.705	876.617	843.658	763.55	844.574	923.309	917.206	859.375	876.465	972.29	1026.46	782.471	810.852	984.039
					995.8	356.14	920.258	802.917	840.454	841.37	903.32	802.46	1006.16	951.538	775.604	1019.29	965.881	1022.49	874.786	959.93	907.44
					999.8	372.62	885.468	866.089	866.089	802.46	955.353	856.476	869.293	974.426	853.119	901.642	1040.65	900.726	894.012	966.339	958.252
					1003.8	370.789	1029.66	986.481	835.876	858.765	892.181	783.081	961.609	973.816	931.549	930.176	1056.06	946.198	878.143	981.14	976.868
					1007.8	363.159	890.198	926.056	821.533	810.089	836.945	924.988	939.026	879.669	841.827	892.181	984.039	966.339	786.591	976.563	1024.17
					1011.8	354.462	888.519	934.753	828.552	805.664	778.198	908.661	791.473	892.792	894.165	858.154	937.195	885.162	938.568	958.557	1058.81
					1015.8	369.263	889.435	945.435	936.279	819.092	704.193	881.653	880.585	928.192	794.373	946.045	997.62	950.317	914.001	996.857	903.32
					1019.8	360.26	904.541	979.309	811.31	724.335	698.09	909.576	938.721	817.261	967.56	899.811	1004.79	979.462	872.498	1025.7	922.241
					1023.8	352.173	778.198	924.53	943.451	880.28	771.179	991.211	863.8	900.269	1006.77	796.204	951.996	1030.88	942.688	983.124	895.844
					1027.8	364.075	835.876	837.097	903.473	877.38	784.302	861.664	838.165	905.151	941.162	995.941	990.753	934.296	898.743	994.263	975.494
					1031.8	359.65	911.865	835.266	840.759	844.421	762.787	856.934	802.765	851.135	1033.02	842.438	889.893	901.337	920.563	972.137	905.304
					1035.8	377.35	892.944	912.323	859.375	777.283	756.989	977.325	854.492	961.761	1061.4	801.239	816.193	888.214	1016.85	1069.64	915.375
					1039.8	357.666	833.893	843.048	857.239	891.266	855.103	884.247	792.084	850.525	1036.22	902.252	900.116	1027.98	889.282	981.445	988.617
					1043.8	362.091	784.454	943.604	794.067	823.517	859.375	898.743	773.773	885.773	925.293	856.323	958.252	962.982	967.102	1001.74	899.963
					1047.8	370.941	761.414	904.846	874.939	970.154	857.849	967.865	896.606	849.152	907.898	935.669	894.165	958.252	896.301	946.655	872.955
					1051.8	371.552	867.31	931.244	911.713	831.757	857.544	921.021	881.653	847.931	926.666	902.71	833.74	851.593	837.86	1092.38	895.691
					1055.8	371.857	941.315	908.356	893.25	772.858	817.566	879.211	843.658	888.062	1024.93	884.399	934.753	876.465	947.113	997.925	876.465
					1059.8	362.549	914.307	905.609	831.299	856.323	774.994	930.634	897.827	969.849	1048.28	1065.22	888.977	945.587	858.612	927.734	937.347
					1063.8	366.211	901.031	900.421	902.71	767.212	740.509	850.83	940.247	961.304	1019.13	852.966	882.111	957.336	823.975	812.683	931.549
					1067.8	-1142.43	-411.377	-412.903	-406.342	-420.38	-413.971	-410.461	-411.377	-399.475	-409.088	-403.748	-401.917	-399.628	-400.391	-391.998	-392.456
					1071.8	-1735.08	-493.469	-498.505	-492.859	-502.93	-494.843	-496.674	-484.314	-475.769	-485.84	-480.347	-479.431	-479.736	-486.298	-476.99	-464.02
					1075.8	-1979.37	-500.946	-500.031	-489.197	-500.946	-487.518	-495.911	-492.554	-482.483	-487.823	-486.908	-482.33	-481.873	-480.347	-482.788	-470.581
					1079.8	-2085.42	-479.279	-476.532	-463.562	-471.497	-466.156	-477.142	-466.919	-458.679	-460.968	-458.374	-462.646	-460.052	-451.965	-460.052	-449.066
					1083.8	-2110.14	-440.216	-439.758	-435.028	-448.608	-435.638	-438.385	-440.369	-431.061	-429.993	-421.143	-430.756	-429.23	-431.061	-426.483	-419.159
					1087.8	-2107.7	-407.867	-413.513	-403.29	-414.581	-407.257	-416.718	-401.764	-402.832	-401.764	-399.933	-401.154	-400.238	-401.917	-395.66	-392.151
					1091.8	-2080.69	-380.554	-382.996	-377.197	-371.704	-379.486	-382.233	-375.214	-372.467	-374.298	-374.298	-375.061	-374.451	-374.603	-369.415	-364.532
					1095.8	-2045.9	-345.459	-349.579	-347.443	-350.189	-352.173	-358.124	-349.274	-349.884	-347.443	-339.203	-344.391	-343.628	-341.492	-342.712	-339.355
					1099.8	-1999.36	-326.08	-321.655	-320.587	-331.116	-319.519	-330.2	-328.217	-326.538	-321.198	-313.873	-318.909	-319.061	-323.486	-318.451	-318.756
					1103.8	-1956.79	-297.852	-299.377	-298.309	-308.533	-297.699	-310.364	-300.903	-300.903	-299.53	-298.157	-299.53	-302.887	-309.296	-303.192	-297.241
					1107.8	-1919.25	-284.119	-285.187	-280.457	-285.95	-286.865	-289.764	-283.203	-280.914	-281.677	-281.067	-280.457	-287.018	-277.1	-287.781	-281.83
					1111.8	-1868.44	-263.062	-267.181	-265.656	-271.759	-271.759	-268.86	-265.198	-268.25	-268.097	-264.282	-263.214	-270.691	-263.519	-268.097	-263.672
					1115.8	-1826.93	-247.803	-248.26	-245.819	-255.432	-245.209	-260.62	-253.143	-246.735	-252.686	-250.092	-247.955	-256.5	-250.702	-247.04	-244.598
					1119.8	-1780.24	-233.002	-236.664	-237.427	-241.089	-237.122	-240.021	-233.917	-245.209	-233.459	-235.596	-235.901	-240.936	-237.274	-230.255	-233.154
					1123.8	-1748.05	-219.879	-226.44	-219.269	-229.797	-227.814	-229.797	-225.677	-222.015	-225.067	-225.83	-224.304	-232.239	-220.795	-224.304	-221.252
					1127.8	-1713.26	-216.37	-210.724	-208.282	-215.454	-213.013	-224.304	-221.71	-214.386	-211.029	-212.555	-215.149	-222.473	-215.149	-215.302	-212.097
					1131.8	-1670.53	-200.958	-205.688	-203.4	-206.146	-204.163	-213.47	-205.536	-204.01	-208.282	-196.991	-200.958	-208.893	-203.094	-203.552	-196.533
					1135.8	-1636.51	-186.92	-191.65	-194.855	-198.975	-196.075	-203.094	-192.871	-191.345	-196.533	-193.939	-195.007	-198.364	-193.329	-192.566	-192.566
					1139.8	-1597.29	-186.92	-187.683	-186.157	-193.329	-193.634	-198.212	-187.683	-184.479	-193.634	-192.719	-191.65	-192.871	-188.904	-189.972	-184.631
					1143.8	-1567.69	-178.986	-177.46	-180.664	-181.58	-181.427	-186.462	-189.056	-178.528	-181.885	-177.765	-179.749	-179.291	-180.359	-181.58	-175.018
					1147.8	-1534.12	-172.729	-166.779	-165.71	-179.596	-170.898	-184.784	-176.697	-175.781	-174.408	-175.018	-173.035	-171.814	-175.476	-177.307	-172.272
					1151.8	-1504.06	-165.405	-163.422	-169.22	-172.119	-173.187	-177.46	-176.239	-167.236	-170.135	-170.135	-170.441	-168.457	-170.288	-163.727	-165.1
					1155.8	-1473.54	-156.25	-162.506	-163.727	-160.065	-172.729	-171.814	-165.1	-162.659	-162.659	-162.659	-168.61	-167.084	-165.253	-164.795	-158.539
					1159.8	-1441.19	-155.64	-157.318	-157.928	-153.656	-170.746	-163.574	-159.912	-161.438	-165.405	-159.912	-159.912	-160.828	-161.591	-155.334	-155.334
					1163.8	-1410.06	-141.296	-151.672	-151.978	-143.89	-156.86	-160.828	-155.334	-155.182	-158.081	-155.334	-153.046	-156.403	-151.215	-152.435	-152.283
					1167.8	-1375.27	-141.144	-145.111	-144.501	-145.416	-154.266	-154.724	-153.503	-148.621	-152.435	-146.942	-156.403	-150.909	-148.01	-147.552	-148.163
					1171.8	-1354.68	-141.449	-147.247	-144.196	-153.809	-153.656	-149.841	-148.773	-145.874	-147.247	-150.452	-148.621	-144.043	-147.247	-141.907	-143.585
					1175.8	-1331.79	-142.059	-143.127	-139.465	-146.79	-155.029	-158.386	-146.179	-144.806	-144.806	-144.806	-146.942	-147.858	-147.095	-141.449	-144.043
					1179.8	-1307.37	-135.651	-140.686	-133.057	-145.721	-144.653	-148.468	-140.686	-142.517	-144.501	-143.585	-139.923	-144.806	-142.365	-139.313	-140.381
					1183.8	-1284.18	-128.479	-134.583	-130.463	-141.144	-143.738	-143.433	-137.329	-137.482	-139.313	-134.583	-135.04	-140.533	-137.939	-134.125	-131.378
					1187.8	-1262.36	-128.326	-132.904	-133.667	-142.975	-138.855	-140.533	-136.566	-143.28	-139.008	-135.498	-134.735	-136.566	-135.498	-133.514	-134.583
					1191.8	-1239.47	-129.7	-130.31	-129.547	-131.989	-140.839	-142.212	-135.04	-136.719	-137.177	-136.414	-128.326	-138.397	-133.667	-132.294	-129.395
					1195.8	-1229.4	-125.885	-129.242	-124.664	-129.547	-137.329	-140.381	-134.43	-133.82	-137.329	-129.7	-118.256	-133.667	-130.005	-131.073	-134.125
					1199.8	-1195.07	-117.188	-122.986	-121.918	-133.667	-130.005	-134.888	-131.531	-132.446	-128.326	-127.411	-117.493	-129.547	-129.7	-128.784	-127.869
					1203.8	-1174.01	-119.476	-122.681	-124.359	-126.953	-132.294	-137.024	-124.207	-133.209	-121.613	-125.732	-119.171	-122.375	-130.615	-128.784	-129.852
					1207.8	-1147.46	-118.866	-121.002	-123.444	-131.226	-128.479	-135.498	-124.359	-130.768	-123.901	-121.765	-117.035	-129.7	-129.852	-128.632	-124.817
					1211.8	-1133.73	-119.324	-119.781	-117.798	-126.953	-128.937	-135.193	-125.275	-128.326	-122.375	-121.155	-120.544	-127.716	-126.343	-124.817	-122.375
					1215.8	-1114.35	-114.441	-113.983	-116.882	-123.901	-120.392	-131.073	-121.918	-128.326	-117.798	-120.544	-126.648	-119.171	-123.138	-124.512	-120.392
					1219.8	-1096.95	-111.694	-116.73	-118.713	-124.817	-126.648	-128.174	-114.288	-134.125	-116.577	-120.85	-123.138	-121.307	-123.444	-123.901	-119.934
					1223.8	-1079.71	-116.577	-113.373	-115.509	-126.343	-129.547	-126.495	-118.408	-130.768	-119.629	-119.934	-122.833	-124.512	-121.765	-119.324	-115.356
					1227.8	-1055.76	-113.983	-112.762	-112.457	-121.155	-124.207	-126.648	-121.765	-124.207	-119.019	-114.288	-122.375	-115.967	-121.765	-121.918	-115.967
					1231.8	-1037.14	-109.406	-108.795	-108.643	-117.493	-120.85	-128.174	-114.899	-114.288	-108.185	-109.558	-115.356	-115.814	-116.119	-115.509	-114.136
					1235.8	-1022.95	-108.185	-112	-113.525	-117.645	-121.613	-122.07	-115.662	-118.561	-109.711	-112.915	-122.681	-114.594	-118.103	-114.136	-114.288
					1239.8	-1003.11	-108.643	-115.356	-109.558	-119.019	-121.918	-122.223	-112.305	-114.899	-114.899	-114.136	-113.068	-116.73	-119.629	-115.814	-111.694
					1243.8	-987.091	-108.643	-108.49	-109.558	-116.577	-121.613	-120.239	-111.542	-113.678	-110.321	-112	-114.594	-115.814	-118.103	-114.899	-113.983
					1247.8	-968.933	-103.76	-103.149	-104.828	-113.678	-115.662	-119.171	-117.035	-112.762	-112.152	-108.337	-109.1	-109.863	-116.577	-113.678	-107.88
					1251.8	-954.895	-100.861	-108.49	-104.675	-113.678	-116.272	-113.068	-110.474	-113.831	-108.49	-111.389	-112.152	-111.847	-113.22	-108.185	-106.964
					1255.8	-943.909	-100.403	-107.422	-106.201	-114.288	-117.645	-116.882	-110.779	-109.253	-104.828	-111.237	-113.525	-111.847	-112.61	-115.051	-109.1
					1259.8	-928.04	-105.438	-106.049	-103.302	-113.525	-118.561	-117.95	-107.88	-116.577	-111.389	-107.117	-109.558	-112.61	-108.032	-110.626	-109.406
					1263.8	-917.053	-100.555	-104.523	-104.37	-106.354	-108.643	-116.73	-110.168	-106.964	-106.049	-111.847	-106.964	-108.795	-108.49	-108.643	-108.032
					1267.8	-903.778	-97.5037	-104.828	-103.607	-111.389	-113.068	-116.272	-105.591	-104.218	-108.337	-105.896	-107.117	-108.948	-111.237	-103.149	-104.065
					1271.8	-884.247	-98.2666	-102.386	-105.438	-109.406	-111.084	-114.746	-102.692	-105.896	-105.896	-107.117	-109.406	-114.136	-108.643	-104.98	-107.269
					1275.8	-874.023	-99.9451	-104.98	-101.471	-105.743	-113.068	-117.493	-105.743	-106.812	-104.523	-106.201	-107.269	-110.474	-106.659	-103.149	-110.168
					1279.8	-859.222	-101.776	-103.607	-100.403	-108.948	-111.084	-112.762	-106.964	-105.133	-102.844	-104.065	-105.591	-104.828	-105.591	-105.438	-105.743
					1283.8	-839.081	-96.4355	-97.3511	-103.149	-106.812	-108.032	-111.847	-109.558	-105.591	-102.844	-105.133	-109.711	-104.37	-104.218	-106.201	-106.201
					1287.8	-830.688	-97.0459	-102.234	-102.234	-106.812	-106.964	-108.643	-102.844	-115.356	-102.234	-106.812	-106.506	-107.88	-105.133	-107.117	-104.523
					1291.8	-825.958	-95.6726	-98.4192	-103.149	-107.117	-102.997	-111.542	-102.844	-112.915	-106.506	-102.386	-108.643	-105.438	-104.828	-108.49	-105.743
					1295.8	-805.511	-97.0459	-98.2666	-99.0295	-104.218	-105.438	-108.948	-104.218	-115.509	-108.185	-101.013	-106.049	-102.081	-103.302	-100.708	-102.997
					1299.8	-790.405	-95.0623	-98.2666	-95.0623	-102.844	-108.49	-103.302	-102.386	-109.558	-102.692	-102.081	-106.659	-99.3347	-103.455	-99.9451	-94.1467
					1303.8	-786.133	-95.3674	-99.1821	-97.1985	-101.624	-108.337	-108.948	-101.776	-110.321	-101.318	-103.76	-96.283	-105.133	-110.779	-101.318	-92.926
					1307.8	-775.452	-96.5881	-98.5718	-92.926	-102.844	-108.185	-109.1	-101.166	-112.915	-99.4873	-105.896	-103.455	-103.76	-111.237	-108.032	-96.5881
					1311.8	-768.89	-93.9941	-94.6045	-93.0786	-99.6399	-104.675	-108.643	-103.912	-105.286	-105.438	-98.7244	-101.013	-102.081	-104.98	-103.149	-93.9941
					1315.8	-751.648	-93.3838	-89.4165	-95.3674	-97.8088	-99.3347	-111.847	-98.7244	-101.013	-97.1985	-96.5881	-99.3347	-98.877	-103.912	-100.403	-91.5527
					1319.8	-740.967	-91.4001	-90.9424	-93.3838	-99.6399	-102.844	-107.422	-95.6726	-101.471	-98.5718	-101.013	-103.455	-101.624	-106.506	-98.2666	-88.8062
					1323.8	-725.098	-94.9097	-91.2476	-94.4519	-102.539	-106.964	-112.915	-97.1985	-102.386	-97.6563	-101.471	-102.997	-101.776	-107.269	-95.52	-87.2803
					1327.8	-719.452	-93.8416	-97.6563	-94.1467	-99.7925	-103.302	-111.542	-96.1304	-101.776	-105.133	-100.708	-101.624	-101.776	-109.1	-97.9614	-90.9424
					1331.8	-710.449	-94.6045	-91.5527	-95.0623	-99.4873	-101.624	-109.406	-98.4192	-109.253	-97.9614	-97.8088	-100.708	-101.624	-111.389	-97.0459	-88.501
					1335.8	-707.703	-92.3157	-93.689	-94.4519	-98.2666	-103.912	-104.065	-94.1467	-99.9451	-94.4519	-98.5718	-100.098	-97.1985	-108.795	-96.4355	-91.8579
					1339.8	-698.547	-93.3838	-93.9941	-94.6045	-97.6563	-102.386	-100.861	-95.8252	-100.708	-99.6399	-96.4355	-101.013	-101.013	-104.065	-95.8252	-102.997
					1343.8	-686.035	-94.4519	-93.8416	-92.4683	-94.2993	-102.844	-111.237	-94.6045	-100.861	-101.318	-99.3347	-99.4873	-100.861	-103.912	-100.25	-102.081
					1347.8	-680.542	-88.8062	-91.2476	-90.1794	-99.3347	-96.7407	-101.624	-99.0295	-106.506	-97.6563	-96.1304	-101.624	-94.9097	-100.098	-100.861	-101.776
					1351.8	-665.741	-84.3811	-89.1113	-90.332	-97.3511	-100.708	-107.88	-95.3674	-103.302	-97.3511	-92.926	-101.776	-97.9614	-97.1985	-96.8933	-99.0295
					1355.8	-663.452	-90.0269	-89.2639	-91.2476	-99.6399	-101.929	-102.234	-92.6208	-102.386	-93.5364	-102.234	-94.2993	-100.403	-104.218	-94.1467	-99.3347
					1359.8	-653.229	-90.1794	-92.7734	-89.1113	-98.877	-103.607	-107.269	-94.9097	-107.88	-97.0459	-100.25	-100.861	-97.3511	-107.422	-99.0295	-99.9451
					1363.8	-648.956	-88.0432	-90.4846	-86.8225	-96.4355	-101.929	-100.708	-97.8088	-105.591	-97.8088	-98.7244	-99.7925	-99.7925	-101.013	-97.1985	-95.3674
					1367.8	-634.46	-86.5173	-90.1794	-90.0269	-100.861	-98.877	-100.25	-90.4846	-105.896	-93.3838	-95.6726	-99.0295	-95.0623	-106.049	-94.1467	-91.095
					1371.8	-626.068	-86.3647	-89.7217	-90.7898	-97.6563	-99.1821	-107.88	-94.2993	-97.1985	-95.8252	-96.7407	-97.3511	-97.6563	-102.234	-93.0786	-94.7571
					1375.8	-615.082	-92.0105	-92.0105	-90.1794	-94.9097	-101.471	-107.269	-92.3157	-100.708	-95.9778	-97.0459	-100.555	-99.4873	-106.506	-97.5037	-95.3674
					1379.8	-601.501	-88.8062	-87.5854	-84.2285	-93.2312	-98.877	-102.997	-99.0295	-95.6726	-97.6563	-93.5364	-97.3511	-93.0786	-95.2148	-93.689	-93.0786
					1383.8	-595.398	-84.9915	-90.332	-87.1277	-96.4355	-96.1304	-106.659	-94.2993	-100.25	-94.6045	-91.8579	-96.4355	-93.689	-99.6399	-89.5691	-95.8252
					1387.8	-589.6	-88.501	-89.2639	-90.332	-97.0459	-97.3511	-100.861	-93.8416	-99.0295	-98.5718	-98.2666	-98.5718	-95.8252	-102.997	-92.7734	-95.9778
					1391.8	-587.616	-88.1958	-89.2639	-90.7898	-94.7571	-99.4873	-104.675	-94.4519	-101.776	-90.9424	-97.8088	-97.8088	-95.3674	-96.8933	-93.5364	-100.555
					1395.8	-580.75	-88.6536	-86.3647	-90.1794	-92.7734	-96.5881	-97.3511	-94.2993	-102.081	-97.6563	-93.3838	-97.3511	-95.8252	-97.6563	-95.9778	-96.8933
					1399.8	-565.643	-86.0596	-87.4329	-84.9915	-95.3674	-95.52	-102.234	-96.283	-101.166	-93.9941	-92.1631	-95.6726	-95.3674	-96.7407	-91.5527	-95.9778
					1403.8	-570.068	-84.5337	-87.5854	-93.5364	-88.0432	-99.0295	-99.4873	-89.8743	-97.3511	-94.6045	-96.4355	-98.4192	-94.7571	-97.5037	-94.1467	-91.5527
					1407.8	-566.406	-87.8906	-88.8062	-89.7217	-96.7407	-101.166	-99.4873	-91.2476	-98.114	-98.4192	-94.9097	-94.1467	-96.8933	-96.7407	-96.7407	-94.1467
					1411.8	-560.15	-89.2639	-88.6536	-89.5691	-95.52	-95.8252	-101.166	-92.1631	-101.013	-96.7407	-93.9941	-91.095	-93.3838	-97.6563	-96.4355	-93.9941
					1415.8	-549.927	-86.9751	-84.0759	-86.5173	-90.7898	-93.689	-97.6563	-95.0623	-90.7898	-96.1304	-90.1794	-95.3674	-94.4519	-92.0105	-95.6726	-91.2476
					1419.8	-540.161	-82.55	-88.6536	-85.7544	-95.3674	-96.7407	-93.9941	-88.8062	-96.5881	-95.3674	-91.095	-97.5037	-90.7898	-82.8552	-93.2312	-92.926
					1423.8	-538.025	-84.3811	-88.3484	-90.1794	-95.8252	-99.1821	-96.8933	-92.1631	-97.1985	-96.1304	-96.4355	-97.6563	-97.3511	-81.6345	-94.2993	-92.926
					1427.8	-537.109	-89.5691	-85.907	-87.5854	-93.5364	-94.4519	-95.2148	-98.2666	-100.708	-93.0786	-92.6208	-93.2312	-92.3157	-85.4492	-90.332	-93.9941
					1431.8	-521.088	-86.9751	-86.2122	-86.8225	-92.1631	-91.8579	-97.8088	-93.689	-100.861	-92.1631	-94.7571	-90.7898	-95.0623	-82.2449	-92.0105	-92.0105
					1435.8	-517.273	-82.3975	-83.7708	-92.6208	-94.7571	-94.7571	-94.2993	-91.4001	-91.095	-95.6726	-90.4846	-94.4519	-93.2312	-86.3647	-96.4355	-89.8743
					1439.8	-518.951	-86.2122	-88.6536	-89.2639	-92.3157	-95.6726	-98.877	-95.3674	-96.4355	-100.555	-90.7898	-96.283	-95.0623	-93.0786	-94.9097	-93.0786
					1443.8	-503.235	-89.8743	-86.6699	-85.907	-92.0105	-96.7407	-92.7734	-90.4846	-94.1467	-86.8225	-90.1794	-91.5527	-92.4683	-94.6045	-97.8088	-92.4683
					1447.8	-499.42	-81.3293	-84.5337	-84.8389	-93.8416	-94.1467	-91.095	-92.4683	-97.5037	-96.5881	-90.1794	-92.0105	-92.0105	-96.1304	-87.5854	-91.8579
					1451.8	-498.047	-82.7026	-85.4492	-86.8225	-90.9424	-97.6563	-99.9451	-94.9097	-95.2148	-93.2312	-88.3484	-92.3157	-90.332	-96.8933	-85.7544	-87.738
					1455.8	-489.807	-86.2122	-84.9915	-89.1113	-95.3674	-94.6045	-97.3511	-91.5527	-91.5527	-92.0105	-93.9941	-93.5364	-94.1467	-89.5691	-93.5364	-93.2312
					1459.8	-484.009	-86.8225	-85.907	-85.4492	-94.6045	-94.4519	-94.7571	-88.0432	-96.283	-93.0786	-92.7734	-98.877	-92.7734	-96.7407	-98.5718	-92.3157
					1463.8	-477.295	-84.5337	-85.6018	-86.2122	-93.9941	-92.6208	-93.5364	-96.8933	-94.6045	-90.332	-90.0269	-91.4001	-90.332	-90.4846	-92.926	-86.9751
					1467.8	-470.123	-81.4819	-81.3293	-85.907	-92.4683	-91.4001	-84.0759	-90.9424	-92.1631	-88.9587	-89.8743	-92.3157	-88.9587	-88.6536	-92.4683	-90.6372
					1471.8	-466.614	-82.55	-85.6018	-86.5173	-89.4165	-96.5881	-89.7217	-88.9587	-91.4001	-96.1304	-93.2312	-92.0105	-91.095	-87.1277	-95.0623	-89.7217
					1475.8	-466.919	-87.2803	-88.1958	-83.6182	-93.5364	-96.8933	-96.1304	-95.2148	-97.5037	-93.8416	-91.8579	-93.5364	-92.7734	-91.7053	-93.8416	-88.8062
					1479.8	-455.17	-83.4656	-82.7026	-82.55	-91.7053	-92.926	-94.9097	-91.8579	-95.3674	-94.9097	-93.5364	-91.4001	-87.738	-93.0786	-92.1631	-89.4165
					1483.8	-456.848	-82.55	-84.8389	-84.6863	-95.52	-94.4519	-90.6372	-90.6372	-99.4873	-90.1794	-86.8225	-89.7217	-86.8225	-89.1113	-87.8906	-88.6536
					1487.8	-446.472	-80.2612	-82.2449	-87.738	-92.6208	-93.5364	-102.844	-85.907	-104.828	-93.5364	-88.9587	-92.3157	-90.9424	-94.1467	-98.114	-89.4165
					1491.8	-444.641	-86.5173	-84.3811	-81.9397	-92.7734	-97.9614	-92.926	-92.0105	-99.0295	-99.3347	-92.1631	-95.2148	-91.5527	-92.4683	-92.4683	-88.501
					1495.8	-446.014	-82.7026	-82.8552	-86.6699	-89.1113	-89.7217	-94.9097	-93.2312	-101.624	-92.3157	-88.8062	-89.7217	-88.0432	-90.6372	-91.8579	-90.0269
					1499.8	-436.249	-80.2612	-79.3457	-82.55	-90.0269	-93.5364	-95.3674	-81.9397	-91.8579	-93.0786	-91.4001	-86.8225	-88.9587	-89.5691	-88.9587	-87.2803
					1503.8	-420.532	-82.2449	-82.55	-82.7026	-93.8416	-93.0786	-94.1467	-85.4492	-91.2476	-94.1467	-92.6208	-90.0269	-89.8743	-89.1113	-91.095	-86.2122
					1507.8	-421.143	-83.9233	-84.2285	-85.6018	-92.1631	-90.9424	-93.3838	-89.7217	-96.4355	-99.1821	-93.3838	-92.0105	-89.4165	-89.5691	-93.5364	-90.7898
					1511.8	-421.143	-82.3975	-80.719	-80.5664	-93.9941	-95.0623	-94.9097	-88.1958	-102.234	-91.7053	-87.1277	-88.0432	-91.8579	-91.095	-93.8416	-94.1467
					1515.8	-418.701	-80.5664	-82.2449	-79.4983	-94.7571	-92.6208	-93.5364	-86.0596	-90.7898	-89.1113	-87.5854	-88.0432	-94.6045	-89.7217	-88.6536	-88.3484
					1519.8	-414.886	-80.5664	-79.8035	-83.7708	-94.1467	-95.52	-92.1631	-80.4138	-90.4846	-85.2966	-91.8579	-92.1631	-91.7053	-90.4846	-89.8743	-86.5173
					1523.8	-403.442	-85.2966	-82.7026	-82.3975	-93.3838	-95.52	-96.1304	-87.2803	-91.7053	-90.9424	-87.1277	-93.2312	-92.6208	-90.9424	-87.8906	-89.1113
					1527.8	-404.816	-86.5173	-84.0759	-77.3621	-90.1794	-92.6208	-93.3838	-94.9097	-91.4001	-90.7898	-91.095	-86.2122	-87.1277	-87.2803	-87.4329	-88.8062
					1531.8	-407.41	-81.3293	-82.3975	-81.3293	-91.095	-91.095	-87.738	-89.7217	-93.3838	-95.0623	-83.1604	-86.9751	-89.5691	-86.8225	-86.8225	-83.9233
					1535.8	-404.358	-77.8198	-82.55	-85.6018	-93.8416	-95.52	-89.2639	-90.0269	-89.5691	-87.8906	-88.6536	-90.4846	-91.8579	-89.8743	-88.0432	-85.6018
					1539.8	-394.745	-84.0759	-80.5664	-80.719	-94.7571	-95.0623	-91.5527	-90.7898	-91.4001	-92.1631	-87.4329	-91.7053	-90.7898	-95.0623	-92.6208	-87.4329
					1543.8	-386.353	-83.313	-80.8716	-86.2122	-85.907	-95.3674	-87.5854	-89.8743	-89.8743	-92.3157	-90.0269	-89.2639	-88.3484	-90.9424	-92.926	-90.4846
					1547.8	-384.827	-79.4983	-77.8198	-83.7708	-90.4846	-90.1794	-89.8743	-87.1277	-88.6536	-89.4165	-86.3647	-86.8225	-83.6182	-90.6372	-91.2476	-86.5173
					1551.8	-385.437	-78.4302	-80.2612	-83.7708	-93.3838	-90.9424	-88.1958	-90.6372	-87.1277	-93.8416	-89.1113	-89.1113	-88.1958	-88.6536	-89.5691	-83.313
					1555.8	-376.74	-83.313	-81.0242	-80.719	-91.095	-92.0105	-89.8743	-83.0078	-90.0269	-89.1113	-90.7898	-91.4001	-91.095	-83.9233	-91.4001	-87.738
					1559.8	-383.911	-85.144	-82.8552	-84.8389	-90.0269	-91.7053	-92.1631	-90.1794	-96.1304	-93.689	-88.501	-91.2476	-86.8225	-91.5527	-93.0786	-85.907
					1563.8	-377.045	-81.1768	-83.0078	-83.9233	-90.332	-91.4001	-93.9941	-95.3674	-90.1794	-91.2476	-89.8743	-89.4165	-91.7053	-87.2803	-88.9587	-86.8225
					1567.8	-361.328	-81.0242	-80.8716	-85.7544	-91.4001	-93.3838	-81.7871	-90.7898	-94.6045	-90.332	-85.4492	-90.4846	-88.0432	-85.4492	-88.3484	-85.2966
					1571.8	-366.669	-85.144	-81.1768	-84.6863	-91.095	-94.9097	-86.2122	-86.0596	-101.929	-90.4846	-89.7217	-84.0759	-92.6208	-92.926	-86.9751	-81.6345
					1575.8	-361.938	-84.5337	-82.8552	-83.313	-90.1794	-92.1631	-89.1113	-88.8062	-97.5037	-88.3484	-92.4683	-89.1113	-93.0786	-90.9424	-85.6018	-89.2639
					1579.8	-360.87	-83.1604	-78.125	-85.144	-89.5691	-90.6372	-88.8062	-88.3484	-104.675	-89.7217	-88.8062	-93.8416	-89.5691	-88.0432	-86.3647	-84.5337
					1583.8	-355.53	-80.8716	-78.125	-80.8716	-93.3838	-89.7217	-84.8389	-88.6536	-92.3157	-88.8062	-82.3975	-86.8225	-86.9751	-89.2639	-91.7053	-81.4819
					1587.8	-351.105	-82.0923	-82.0923	-83.7708	-92.0105	-92.6208	-86.2122	-87.8906	-102.844	-86.0596	-83.9233	-88.1958	-91.095	-93.0786	-91.4001	-86.0596
					1591.8	-348.663	-83.9233	-80.5664	-84.2285	-95.52	-91.8579	-90.0269	-89.1113	-97.3511	-91.2476	-89.8743	-86.8225	-87.2803	-88.501	-95.6726	-88.3484
					1595.8	-346.985	-82.8552	-79.8035	-80.4138	-90.9424	-89.2639	-87.2803	-90.4846	-103.607	-89.5691	-86.6699	-90.0269	-81.3293	-89.1113	-90.7898	-88.3484
					1599.8	-336.456	-79.4983	-77.3621	-79.4983	-92.4683	-91.4001	-87.4329	-87.738	-103.607	-88.1958	-87.2803	-87.1277	-87.8906	-90.6372	-88.9587	-84.3811
					1603.8	-335.388	-83.7708	-80.1086	-80.5664	-86.6699	-91.2476	-85.144	-82.0923	-95.0623	-85.144	-89.2639	-90.0269	-91.7053	-91.7053	-87.5854	-85.7544
					1607.8	-335.388	-84.6863	-82.3975	-81.1768	-95.6726	-97.3511	-90.1794	-84.9915	-93.9941	-89.4165	-90.9424	-86.5173	-90.9424	-85.2966	-92.7734	-89.4165
					1611.8	-339.05	-82.8552	-83.9233	-80.8716	-90.332	-92.1631	-86.5173	-84.5337	-97.8088	-91.095	-87.4329	-81.9397	-91.2476	-92.7734	-90.6372	-87.1277
					1615.8	-336.761	-79.3457	-77.9724	-78.2776	-91.8579	-94.2993	-82.2449	-87.8906	-91.2476	-85.144	-84.2285	-90.9424	-87.738	-87.4329	-90.9424	-84.8389
					1619.8	-331.268	-78.4302	-81.4819	-77.5146	-94.2993	-91.5527	-81.3293	-87.1277	-88.0432	-86.3647	-89.1113	-85.6018	-90.332	-87.738	-87.2803	-85.6018
					1623.8	-331.573	-78.4302	-80.4138	-79.3457	-89.5691	-94.1467	-90.332	-88.1958	-101.318	-90.1794	-91.8579	-90.6372	-93.3838	-90.6372	-90.1794	-86.5173
					1627.8	-328.674	-81.9397	-79.6509	-77.8198	-87.5854	-93.0786	-85.4492	-89.8743	-91.5527	-92.6208	-87.2803	-89.1113	-88.6536	-89.8743	-91.095	-87.1277
					1631.8	-322.113	-80.5664	-80.1086	-81.1768	-86.0596	-90.4846	-84.3811	-86.2122	-95.6726	-87.8906	-87.1277	-86.2122	-88.3484	-84.5337	-85.144	-82.55
					1635.8	-319.519	-77.6672	-80.2612	-84.2285	-86.5173	-88.9587	-86.9751	-87.4329	-94.4519	-82.7026	-87.738	-86.0596	-85.7544	-88.8062	-87.8906	-85.7544
					1639.8	-319.824	-83.313	-82.0923	-83.1604	-89.8743	-92.4683	-86.5173	-82.7026	-97.0459	-89.7217	-89.8743	-87.8906	-88.9587	-90.9424	-89.7217	-84.2285
					1643.8	-312.805	-83.7708	-82.7026	-77.9724	-86.8225	-90.7898	-89.1113	-87.2803	-96.7407	-88.8062	-87.8906	-84.5337	-91.5527	-85.907	-87.738	-83.313
					1647.8	-313.568	-78.5828	-84.0759	-79.3457	-88.501	-86.6699	-89.8743	-86.9751	-98.2666	-87.4329	-85.7544	-87.738	-85.2966	-85.6018	-87.5854	-92.3157
					1651.8	-312.805	-80.5664	-79.1931	-81.1768	-90.4846	-92.3157	-84.8389	-87.4329	-95.2148	-83.9233	-87.5854	-90.9424	-87.4329	-90.9424	-81.1768	-83.313
					1655.8	-306.091	-79.6509	-81.3293	-79.6509	-90.7898	-89.1113	-86.9751	-84.9915	-84.8389	-85.144	-84.9915	-88.8062	-86.6699	-84.0759	-89.5691	-85.907
					1659.8	-310.822	-81.7871	-83.313	-81.0242	-89.5691	-92.0105	-86.3647	-84.8389	-92.6208	-86.0596	-86.9751	-88.1958	-88.501	-85.907	-88.0432	-86.0596
					1663.8	-312.5	-79.6509	-84.3811	-81.6345	-86.0596	-88.501	-86.3647	-85.6018	-97.0459	-86.9751	-88.6536	-80.1086	-90.4846	-86.6699	-84.3811	-84.2285
					1667.8	-311.432	-80.8716	-79.1931	-78.2776	-85.6018	-87.738	-85.2966	-82.7026	-92.6208	-82.7026	-86.5173	-84.6863	-93.3838	-83.6182	-86.9751	-81.9397
					1671.8	-303.497	-82.7026	-80.2612	-82.3975	-88.9587	-90.9424	-92.1631	-87.5854	-92.926	-89.2639	-89.1113	-87.738	-88.6536	-85.4492	-87.8906	-83.313
					1675.8	-307.77	-80.5664	-84.5337	-80.1086	-89.1113	-92.7734	-91.2476	-90.4846	-95.9778	-89.2639	-91.2476	-89.2639	-87.738	-93.0786	-83.7708	-88.1958
					1679.8	-311.127	-82.7026	-78.7354	-78.8879	-85.7544	-89.2639	-91.4001	-86.3647	-101.929	-88.501	-85.7544	-86.6699	-89.5691	-85.7544	-86.5173	-83.7708
					1683.8	-298.615	-79.3457	-78.125	-81.7871	-88.501	-88.9587	-83.9233	-83.0078	-98.877	-80.8716	-84.0759	-87.738	-87.4329	-85.4492	-85.4492	-81.1768
					1687.8	-292.358	-78.2776	-79.6509	-84.0759	-92.6208	-92.1631	-84.8389	-80.8716	-91.2476	-88.9587	-86.8225	-87.4329	-87.5854	-92.4683	-84.8389	-81.9397
					1691.8	-289.764	-80.4138	-81.7871	-81.4819	-87.5854	-89.1113	-86.2122	-84.3811	-90.9424	-90.0269	-85.907	-87.2803	-85.7544	-86.2122	-87.4329	-84.9915
					1695.8	-292.664	-82.7026	-75.6836	-77.2095	-86.5173	-86.6699	-84.9915	-85.4492	-90.332	-85.2966	-83.6182	-85.6018	-85.2966	-85.907	-87.8906	-83.9233
					1699.8	-288.086	-78.8879	-77.2095	-81.7871	-88.3484	-90.7898	-84.5337	-83.6182	-91.7053	-86.6699	-87.8906	-85.6018	-87.738	-88.501	-84.2285	-79.8035
					1703.8	-288.849	-77.9724	-80.2612	-78.7354	-85.907	-94.6045	-84.5337	-77.6672	-86.9751	-84.6863	-87.8906	-85.6018	-83.313	-87.2803	-90.0269	-82.7026
					1707.8	-286.407	-83.9233	-79.3457	-81.9397	-87.2803	-93.689	-88.0432	-78.125	-88.0432	-86.8225	-83.6182	-89.7217	-88.0432	-90.332	-90.4846	-83.9233
					1711.8	-287.476	-79.4983	-81.6345	-78.2776	-88.501	-92.3157	-88.9587	-87.738	-89.5691	-88.8062	-81.1768	-81.0242	-90.0269	-84.9915	-87.4329	-83.6182
					1715.8	-280.457	-78.125	-78.5828	-77.0569	-88.1958	-89.5691	-86.8225	-89.5691	-90.0269	-85.4492	-82.0923	-89.8743	-84.5337	-86.2122	-89.2639	-81.3293
					1719.8	-283.203	-75.8362	-80.1086	-80.1086	-87.1277	-89.2639	-93.3838	-83.313	-87.1277	-85.144	-83.1604	-86.3647	-83.313	-87.2803	-85.4492	-85.2966
					1723.8	-277.405	-81.0242	-79.3457	-79.4983	-85.907	-92.6208	-96.1304	-85.7544	-88.8062	-87.5854	-86.6699	-91.8579	-88.3484	-84.6863	-90.1794	-80.5664
					1727.8	-278.168	-82.0923	-78.4302	-81.6345	-84.3811	-88.6536	-93.5364	-86.0596	-91.5527	-87.5854	-83.9233	-89.4165	-87.5854	-90.4846	-84.5337	-84.5337
					1731.8	-269.928	-79.9561	-77.8198	-76.1414	-82.8552	-89.2639	-89.5691	-88.3484	-92.1631	-85.4492	-87.1277	-84.9915	-87.1277	-88.8062	-90.9424	-81.0242
					1735.8	-264.435	-76.2939	-80.2612	-83.1604	-83.9233	-91.5527	-82.55	-84.8389	-86.8225	-84.8389	-83.6182	-90.1794	-87.2803	-86.8225	-88.1958	-80.719
					1739.8	-278.32	-79.0405	-80.719	-82.3975	-82.2449	-92.1631	-84.9915	-88.3484	-87.1277	-93.3838	-87.2803	-91.095	-84.2285	-91.2476	-85.4492	-83.313
					1743.8	-262.146	-80.719	-81.0242	-85.6018	-83.4656	-88.6536	-86.8225	-85.6018	-91.2476	-85.6018	-85.6018	-88.6536	-87.4329	-84.9915	-88.0432	-84.5337
					1747.8	-258.789	-75.0732	-74.7681	-80.8716	-87.1277	-87.4329	-88.1958	-83.9233	-86.9751	-89.4165	-83.4656	-86.8225	-82.0923	-83.9233	-84.2285	-79.9561
					1751.8	-263.062	-76.4465	-77.6672	-79.3457	-88.3484	-86.5173	-84.0759	-88.3484	-89.1113	-84.2285	-86.5173	-88.6536	-83.6182	-84.6863	-88.0432	-80.4138
					1755.8	-269.012	-81.0242	-74.9207	-81.9397	-86.3647	-87.738	-84.3811	-81.3293	-83.313	-87.738	-90.6372	-87.2803	-86.9751	-86.8225	-84.6863	-85.2966
					1759.8	-258.636	-80.719	-81.0242	-76.9043	-82.8552	-89.4165	-91.5527	-87.738	-85.6018	-89.4165	-84.2285	-89.2639	-88.6536	-87.5854	-90.6372	-87.2803
					1763.8	-254.669	-77.5146	-80.4138	-79.9561	-84.9915	-87.1277	-82.8552	-87.8906	-87.738	-87.4329	-85.4492	-84.0759	-82.2449	-85.2966	-83.4656	-78.7354
					1767.8	-253.754	-74.7681	-79.1931	-79.1931	-89.1113	-83.4656	-88.1958	-84.6863	-87.4329	-83.7708	-87.4329	-83.6182	-84.5337	-78.8879	-85.907	-80.4138
					1771.8	-253.754	-79.3457	-84.5337	-80.719	-88.1958	-91.8579	-83.7708	-83.1604	-84.0759	-86.8225	-83.4656	-87.5854	-89.5691	-88.1958	-83.9233	-85.6018
					1775.8	-253.143	-79.3457	-77.2095	-78.5828	-83.313	-91.8579	-88.1958	-86.2122	-85.907	-86.2122	-89.4165	-88.0432	-89.8743	-89.8743	-86.9751	-83.9233
					1779.8	-250.092	-78.125	-79.0405	-88.1958	-86.8225	-86.6699	-88.9587	-82.55	-87.738	-81.7871	-82.7026	-85.6018	-83.6182	-87.1277	-86.9751	-83.7708
					1783.8	-249.786	-77.5146	-75.0732	-82.0923	-86.5173	-90.0269	-87.1277	-82.0923	-82.0923	-81.6345	-85.4492	-84.2285	-83.313	-84.3811	-85.4492	-78.4302
					1787.8	-247.192	-80.5664	-77.2095	-83.1604	-91.095	-87.5854	-81.4819	-86.3647	-83.7708	-87.1277	-86.3647	-88.6536	-83.1604	-86.0596	-84.9915	-81.4819
					1791.8	-249.023	-80.5664	-77.6672	-81.7871	-85.144	-93.3838	-87.1277	-88.501	-85.907	-88.0432	-85.144	-90.4846	-87.8906	-85.907	-83.9233	-84.6863
					1795.8	-249.176	-78.8879	-76.9043	-79.4983	-83.7708	-88.1958	-90.0269	-86.2122	-86.8225	-83.4656	-84.2285	-83.7708	-89.5691	-85.7544	-87.1277	-82.55
					1799.8	-243.53	-76.2939	-75.531	-79.6509	-84.8389	-87.5854	-86.5173	-84.2285	-85.4492	-86.2122	-88.501	-87.2803	-85.7544	-87.4329	-88.1958	-85.6018
					1803.8	-245.361	-79.0405	-77.5146	-78.7354	-87.2803	-88.501	-86.5173	-85.4492	-83.9233	-83.9233	-85.144	-86.5173	-84.9915	-88.3484	-85.907	-83.6182
					1807.8	-247.192	-79.1931	-82.3975	-81.1768	-88.3484	-91.8579	-83.9233	-85.7544	-88.3484	-88.0432	-87.2803	-86.5173	-87.4329	-87.8906	-91.095	-85.907
					1811.8	-239.258	-77.9724	-77.8198	-75.8362	-87.738	-92.926	-81.6345	-88.1958	-88.0432	-91.2476	-82.0923	-84.3811	-88.0432	-83.4656	-88.6536	-83.4656
					1815.8	-236.969	-74.4629	-77.0569	-80.1086	-88.6536	-86.3647	-78.5828	-84.9915	-79.9561	-87.2803	-88.1958	-82.3975	-83.7708	-85.4492	-86.2122	-77.8198
					1819.8	-236.969	-77.9724	-76.9043	-85.144	-85.2966	-89.5691	-85.7544	-83.313	-85.907	-87.738	-86.3647	-87.2803	-83.313	-86.0596	-87.2803	-82.2449
					1823.8	-242.157	-79.1931	-81.9397	-81.0242	-87.8906	-88.8062	-84.2285	-86.9751	-89.4165	-92.3157	-84.0759	-87.5854	-89.1113	-90.7898	-87.4329	-82.0923
					1827.8	-245.514	-77.3621	-79.9561	-79.0405	-86.5173	-87.2803	-81.7871	-86.9751	-89.8743	-90.6372	-82.3975	-87.4329	-84.2285	-86.3647	-83.6182	-84.9915
					1831.8	-238.037	-79.0405	-75.9888	-74.7681	-89.8743	-87.5854	-85.2966	-87.738	-86.9751	-89.2639	-84.0759	-84.5337	-88.9587	-80.4138	-87.4329	-80.1086
					1835.8	-231.934	-76.9043	-78.4302	-78.4302	-87.5854	-89.7217	-77.6672	-86.0596	-83.313	-83.6182	-85.144	-83.6182	-85.7544	-85.7544	-88.3484	-82.55
					1839.8	-228.729	-77.2095	-82.3975	-80.2612	-84.9915	-90.6372	-85.4492	-83.0078	-85.4492	-90.6372	-82.2449	-86.5173	-87.5854	-91.8579	-90.332	-82.2449
					1843.8	-233.612	-80.5664	-81.9397	-76.4465	-82.7026	-89.8743	-89.1113	-81.7871	-89.7217	-88.0432	-85.7544	-82.55	-81.6345	-85.2966	-88.3484	-82.3975
					1847.8	-227.966	-74.9207	-76.4465	-76.4465	-84.5337	-84.9915	-88.8062	-89.4165	-87.2803	-86.2122	-83.9233	-84.9915	-82.7026	-83.9233	-86.2122	-80.4138
					1851.8	-232.849	-75.6836	-77.5146	-78.4302	-86.8225	-88.501	-86.0596	-82.55	-88.0432	-90.7898	-85.7544	-87.8906	-84.0759	-81.3293	-89.5691	-82.7026
					1855.8	-232.697	-79.9561	-78.8879	-80.719	-84.9915	-88.8062	-84.5337	-84.5337	-81.7871	-89.2639	-87.2803	-89.4165	-84.3811	-82.8552	-86.6699	-82.7026
					1859.8	-227.203	-82.2449	-77.0569	-80.4138	-85.2966	-90.4846	-92.6208	-86.6699	-84.9915	-92.3157	-84.0759	-90.332	-83.313	-86.2122	-88.1958	-83.7708
					1863.8	-229.34	-78.8879	-74.4629	-77.6672	-85.7544	-86.8225	-83.6182	-85.4492	-87.1277	-90.0269	-79.6509	-86.6699	-80.719	-80.8716	-86.5173	-83.7708
					1867.8	-224.152	-78.5828	-78.4302	-80.4138	-85.7544	-85.907	-80.719	-84.0759	-88.6536	-87.2803	-82.3975	-84.6863	-81.7871	-84.6863	-84.6863	-81.3293
					1871.8	-227.509	-80.719	-79.8035	-79.9561	-86.8225	-90.0269	-85.2966	-83.1604	-91.095	-87.8906	-84.2285	-85.144	-83.9233	-83.313	-82.55	-83.1604
					1875.8	-221.1	-81.7871	-81.3293	-77.3621	-85.6018	-88.1958	-88.9587	-82.0923	-87.1277	-89.2639	-81.1768	-82.2449	-83.6182	-85.2966	-87.2803	-80.719
					1879.8	-218.048	-83.6182	-78.2776	-76.4465	-85.907	-88.1958	-94.1467	-84.6863	-87.5854	-85.2966	-81.9397	-84.8389	-84.0759	-84.8389	-90.0269	-84.6863
					1883.8	-220.184	-77.0569	-72.1741	-79.4983	-82.8552	-88.0432	-82.7026	-82.3975	-84.8389	-82.0923	-83.9233	-85.6018	-81.4819	-85.144	-87.2803	-81.9397
					1887.8	-216.675	-76.7517	-81.1768	-82.55	-90.6372	-90.7898	-86.2122	-79.9561	-85.144	-83.0078	-81.0242	-84.6863	-83.0078	-86.0596	-90.1794	-79.4983
					1891.8	-215.302	-82.0923	-78.7354	-81.0242	-86.2122	-89.4165	-81.9397	-81.1768	-92.3157	-90.4846	-80.2612	-86.3647	-82.55	-82.8552	-86.6699	-85.2966
					1895.8	-215.302	-83.313	-76.2939	-81.7871	-82.3975	-85.907	-94.6045	-87.8906	-87.738	-88.3484	-82.3975	-89.7217	-82.3975	-88.6536	-87.2803	-82.7026
					1899.8	-209.045	-76.1414	-77.3621	-76.7517	-85.2966	-85.6018	-86.5173	-79.4983	-84.5337	-83.0078	-80.8716	-84.2285	-83.7708	-85.144	-83.4656	-77.2095
					1903.8	-213.928	-76.9043	-78.125	-77.6672	-86.3647	-88.6536	-77.9724	-79.1931	-83.9233	-89.5691	-86.5173	-90.332	-83.313	-86.0596	-84.2285	-81.9397
					1907.8	-210.571	-75.0732	-82.55	-81.0242	-88.0432	-90.1794	-83.9233	-75.2258	-89.2639	-81.7871	-84.9915	-88.6536	-85.144	-89.4165	-91.5527	-83.1604
					1911.8	-216.522	-75.3784	-77.2095	-77.0569	-85.907	-89.8743	-89.7217	-83.1604	-90.0269	-86.9751	-82.55	-83.9233	-83.4656	-84.5337	-86.8225	-81.9397
					1915.8	-208.893	-74.9207	-76.1414	-76.1414	-84.9915	-88.0432	-82.7026	-83.7708	-86.2122	-85.7544	-76.5991	-88.9587	-80.719	-84.5337	-79.9561	-79.4983
					1919.8	-214.539	-78.125	-78.125	-78.7354	-87.8906	-88.1958	-85.6018	-83.7708	-82.7026	-82.3975	-83.7708	-86.5173	-80.8716	-87.4329	-81.4819	-81.7871
					1923.8	-211.029	-79.1931	-78.4302	-78.8879	-88.9587	-86.6699	-92.6208	-84.5337	-89.2639	-89.5691	-88.3484	-89.2639	-82.8552	-86.0596	-84.9915	-80.5664
					1927.8	-209.045	-77.9724	-79.1931	-77.2095	-87.2803	-87.4329	-90.332	-83.6182	-88.501	-86.6699	-82.0923	-88.6536	-81.0242	-86.6699	-86.2122	-82.3975
					1931.8	-205.383	-80.1086	-75.8362	-78.125	-87.1277	-84.2285	-87.4329	-83.0078	-86.2122	-83.7708	-82.8552	-85.6018	-82.2449	-81.6345	-82.8552	-82.7026
					1935.8	-205.994	-80.2612	-75.9888	-79.9561	-88.8062	-87.2803	-83.7708	-80.719	-80.4138	-84.8389	-87.1277	-83.6182	-82.7026	-83.7708	-80.8716	-81.1768
					1939.8	-204.468	-79.6509	-81.7871	-78.5828	-87.5854	-93.2312	-86.5173	-81.4819	-88.9587	-87.5854	-86.0596	-89.1113	-83.4656	-87.5854	-82.55	-82.7026
					1943.8	-206.909	-82.55	-74.1577	-77.0569	-82.3975	-85.907	-85.907	-84.2285	-91.095	-90.9424	-84.0759	-85.6018	-84.0759	-85.7544	-86.0596	-84.5337
					1947.8	-202.637	-76.5991	-72.937	-76.2939	-84.0759	-84.9915	-90.332	-80.1086	-89.4165	-81.9397	-80.1086	-84.9915	-80.5664	-86.8225	-84.5337	-80.8716
					1951.8	-200.348	-74.7681	-71.7163	-82.55	-88.6536	-83.313	-86.2122	-80.5664	-89.4165	-92.6208	-85.2966	-82.55	-81.9397	-89.8743	-83.1604	-75.8362
					1955.8	-196.838	-76.9043	-77.3621	-81.0242	-90.6372	-88.8062	-85.907	-80.1086	-86.2122	-84.8389	-83.313	-86.0596	-83.9233	-87.4329	-85.144	-83.4656
					1959.8	-200.958	-78.7354	-79.4983	-81.0242	-85.4492	-92.1631	-87.8906	-78.2776	-86.9751	-86.9751	-80.719	-83.4656	-83.7708	-85.907	-83.313	-82.7026
					1963.8	-199.89	-77.9724	-74.4629	-74.3103	-84.6863	-82.55	-88.1958	-83.1604	-87.1277	-87.1277	-85.6018	-81.3293	-84.0759	-81.3293	-81.3293	-78.5828
					1967.8	-198.364	-75.531	-76.9043	-80.719	-85.907	-87.4329	-84.8389	-78.7354	-87.5854	-84.2285	-84.2285	-85.6018	-79.8035	-84.8389	-84.0759	-80.4138
					1971.8	-195.77	-74.7681	-77.9724	-79.9561	-88.501	-89.4165	-84.8389	-78.4302	-83.7708	-84.3811	-84.6863	-83.0078	-83.0078	-83.7708	-84.9915	-79.6509
					1975.8	-196.991	-77.6672	-78.125	-78.4302	-84.0759	-87.5854	-86.9751	-83.1604	-84.8389	-83.9233	-85.907	-84.0759	-81.6345	-89.5691	-88.6536	-82.7026
					1979.8	-196.991	-77.0569	-78.125	-74.9207	-85.144	-87.2803	-83.4656	-80.4138	-86.6699	-90.0269	-83.7708	-84.9915	-86.0596	-84.6863	-83.313	-78.125
					1983.8	-199.28	-75.3784	-75.3784	-75.3784	-85.144	-84.9915	-84.0759	-82.2449	-83.0078	-82.2449	-80.8716	-84.5337	-82.2449	-80.5664	-85.7544	-75.9888
					1987.8	-194.092	-78.125	-76.4465	-81.3293	-86.0596	-88.501	-79.9561	-79.9561	-85.2966	-83.9233	-84.2285	-85.144	-84.2285	-88.3484	-84.5337	-79.9561
					1991.8	-197.296	-79.8035	-79.4983	-78.8879	-87.738	-89.2639	-81.6345	-83.0078	-89.5691	-89.2639	-85.907	-86.5173	-82.0923	-83.1604	-82.55	-81.7871
					1995.8	-190.735	-79.1931	-74.4629	-77.0569	-81.4819	-85.7544	-84.3811	-84.9915	-88.1958	-86.8225	-82.55	-86.0596	-81.9397	-86.0596	-89.4165	-79.0405
					1999.8	-185.394	-78.4302	-73.8525	-75.8362	-86.2122	-86.2122	-83.0078	-80.2612	-87.4329	-82.7026	-77.3621	-82.0923	-79.1931	-84.8389	-79.6509	-75.9888
					2003.8	-193.329	-75.531	-77.5146	-80.4138	-86.0596	-86.5173	-85.144	-79.4983	-86.2122	-86.5173	-85.4492	-82.0923	-83.4656	-79.9561	-74.3103	-81.4819
					2007.8	-194.55	-76.9043	-79.3457	-80.5664	-82.7026	-90.332	-90.1794	-83.6182	-91.095	-84.8389	-84.2285	-84.3811	-82.8552	-88.0432	-89.8743	-82.2449
					2011.8	-194.55	-79.4983	-80.4138	-77.3621	-81.6345	-86.8225	-88.8062	-83.4656	-86.3647	-84.9915	-83.7708	-81.3293	-86.0596	-86.9751	-87.2803	-80.1086
					2015.8	-191.803	-74.7681	-71.7163	-76.1414	-86.0596	-80.8716	-83.7708	-79.9561	-82.2449	-81.9397	-83.7708	-83.1604	-82.3975	-87.738	-82.0923	-75.9888
					2019.8	-194.397	-79.1931	-76.2939	-72.3267	-83.1604	-89.8743	-85.6018	-77.0569	-83.0078	-87.4329	-85.2966	-85.144	-83.4656	-86.8225	-80.4138	-81.0242
					2023.8	-188.904	-78.5828	-76.5991	-79.3457	-84.0759	-90.6372	-88.1958	-82.3975	-88.1958	-86.0596	-82.7026	-86.0596	-81.0242	-87.738	-81.9397	-77.3621
					2027.8	-185.242	-79.0405	-77.2095	-76.5991	-84.5337	-88.501	-81.4819	-84.3811	-84.9915	-89.2639	-83.1604	-82.7026	-83.7708	-83.313	-82.55	-80.8716
					2031.8	-184.174	-77.6672	-73.2422	-76.5991	-82.55	-83.313	-82.3975	-79.9561	-88.6536	-83.9233	-80.1086	-78.7354	-85.6018	-82.7026	-82.55	-81.3293
					2035.8	-185.394	-77.0569	-73.5474	-77.8198	-83.313	-87.4329	-79.9561	-83.0078	-87.1277	-83.0078	-82.8552	-79.1931	-82.2449	-81.7871	-80.5664	-78.8879
					2039.8	-182.495	-78.7354	-76.4465	-77.2095	-83.0078	-88.1958	-82.2449	-79.9561	-84.6863	-83.1604	-87.8906	-86.8225	-82.55	-87.4329	-84.5337	-83.0078
					2043.8	-185.242	-84.6863	-76.9043	-76.5991	-81.3293	-88.6536	-81.3293	-78.2776	-91.4001	-87.738	-86.8225	-79.9561	-85.4492	-84.6863	-88.3484	-82.7026
					2047.8	-184.021	-78.7354	-76.4465	-77.5146	-82.55	-89.5691	-80.1086	-86.6699	-87.5854	-87.2803	-80.719	-85.144	-80.8716	-82.0923	-83.313	-78.8879
					2051.8	-187.988	-76.5991	-74.0051	-77.3621	-88.0432	-85.7544	-87.1277	-81.1768	-84.0759	-82.7026	-83.9233	-84.6863	-83.7708	-78.5828	-80.719	-75.8362
					2055.8	-181.427	-79.9561	-74.6155	-76.9043	-84.0759	-87.738	-84.2285	-79.6509	-86.9751	-83.7708	-82.7026	-85.6018	-83.0078	-87.1277	-85.144	-75.6836
					2059.8	-183.563	-76.9043	-77.2095	-76.2939	-84.8389	-87.2803	-88.9587	-77.5146	-87.1277	-85.6018	-83.4656	-84.8389	-87.8906	-88.8062	-83.9233	-76.2939
					2063.8	-181.58	-81.3293	-78.125	-75.3784	-81.7871	-87.8906	-84.8389	-85.144	-89.4165	-84.6863	-84.9915	-82.7026	-83.9233	-82.8552	-84.0759	-78.7354

## Sheet: Figure 2c,d
	Figure 2c,d
	Short/frequent contacts
	Maximum occupancy outliers
	WT (open)		WT (closed)
	W398		F406
	F406		L416
	V409		I419
	W410		Y420
	W412		V423
	L415		F424
	L416		Y427
	I419		P451
	V423		L452
	Y427		F471
	L457		R472
	D460		F494
	I461		K495
	I464		W497
	V465		I500
	L468		V503
	V491		F508
	F494		L511
	K495		S515
	W497		L523
	L499		L524
	I500		T526
	V503		L529
	I506		L530
	P507		L532
	F508		V533
	D509		V535
	L510		A536
	L523		R537
	L524		L539
	T526		E544
	A527		Y545
	L529		A547
	L530		V549
	L532		F551
	V533		L552
	V535		L553
	A536		M554
	R537		C555
	L539		T556
	Y545		A558
	A547		L559
	A548		A561
	V549		H562
	L550		W563
	F551		L564
	L552		I567
	L553		I571
	C555		K608
	T556		Y611
	L559		V612
	I560		L615
	W563		F619
	L564		S636
	I567		I639
	M574		F640
	K608		I642
	I639		C643
	F640		L646
	C643		I647
	I647		L650
	L650		M651
	M651		S654
	S654		I662
	I655		R665
	N658		L666
	I663		Y667
	L666
	Y667

## Sheet: Figure 2e,f
Figure 2e,f
	FEP calculations
		ΔG [kcal/mol]
	System	R1	R2	R3	AVE	SD
	POPC-CER6	-13.6	-14.1	-13.5	-13.7333	0.321455
	WT_open	-17.8	-18.8	-16.8	-17.8	1
	WT_closed	-20.8	-23.9	-22.7	-22.4667	1.56312
		ΔΔG [kcal/mol]
		AVE	SD
	WT_open	-4	1.1
	WT_closed	-8.7	1.6

## Sheet: Figure 3a
Figure 3a
WT
	con	2u	20u	100u	300u	500u	I/Icon	2u	20u	100u	500u	Hill's equation fitting
	1900		1260						0.663158				A	Hill's	IC50	Y0
	2550		1750						0.686275			hERG1A-WT	0.673882	-0.83386	21.5398	0.326118
	3200		1760						0.55			hERG1A-Y652A	0.875047	-1.02443	16.921	0.1152
	1900	1750	1190	1020				0.921053	0.626316	0.536842		hERG1A-F656C	1	-0.46037	385.368	0
	450	410		220				0.911111		0.488889		hERG1A-M651T	0.616734	-0.912474	45.6346	0.3588
	2000		1130						0.565			hERG1A-F557L	0.561123	-1.94077	33.305	0.438877
	1700			900						0.529412		hERG1B	0.87552	-1.09985	8.37304	0.12448
	6500		4600						0.707692			hERG1A-F656C/F557L	N/A	N/A	N/A	N/A
									0.73
									0.66
	3000			1400						0.466667
	2300	2100						0.913043
	3700	3700						1
	1400	1330		680				0.95		0.485714
	670				260
	1500				500
	1560				640
	2000					800					0.4
	1700					550					0.323529
	6000					2100					0.35
mean	2446.11	1858	1948.33	844	466.667	1150		0.939041	0.648555	0.501505	0.357843
SD	1600.83	1208.17	1328.51	435.752	192.18	832.166		0.0374688	0.0644611	0.0302065	0.0388339
n	18	5	6	5	3	3		5	8	5	3
F656C
	con	2u	20u	100u	300u	500u	I/Icon	2u	20u	100u	500u
	150		110						0.733333
	195		160						0.820513
	360		300						0.833333
	1010				420
	1060	870			400			0.820755
	300	280			140			0.933333
	800	650			220			0.8125
	1950			1500						0.769231
	2400			1700						0.708333
	1670			1000						0.598802
	3380	3300						0.976331
	1570		1400						0.89172
	1300			700	500					0.538462
	6000					3300					0.55
	1000					450					0.45
	2600					1000					0.384615
	1500	1400	1200					0.933333	0.8
mean	1602.65		634					0.895251	0.81578	0.653707	0.461538
SD	1443.53	1189.31	616.019					0.0739459	0.0573233	0.104285	0.0832939
n	17		5					5	5	4	3
F557L
	con	2u	20u	100u	300u	500u	I/Icon	2u	20u	100u	500u
	360		310						0.861111
	450		380						0.844444
	160		150						0.9375
	470		360						0.765957
	650		540						0.830769
	1350			610	310					0.451852
	860			490						0.569767
	940			400	220					0.425532
	1850			1010	500					0.545946
	730					400					0.547945
	175					75					0.428571
	430					150					0.348837
	730	730						1
	500	500	500					1	1
	450	450						1
	1800	1800						1
	380	380						1
mean	722.647		373.333	627.5	343.333	208.333		1	0.873297	0.498274	0.441785
SD	506.816		139.952	269.119	142.945	170.171		0	0.0830506	0.0703097	0.100209
n	17		6	4	3	3		5	6	4	3
F656C/F557L
	con	20u	100u	500u			I/Icon	20u	100u	500u
	440	410						0.931818
	1050	1020						0.971429
	1160	900						0.775862
	680	650	550	550				0.955882	0.808824	0.808824
	650	550						0.846154
	540		480	425					0.888889	0.787037
	300		280	280					0.933333	0.933333
	590	550		440				0.932203		0.745763
	200	200	190	210				1	0.95	1.05
mean	623.333	611.429	375	381				0.916193	0.895261	0.864991
SD	316.109	279.609	168.226	135.481				0.0782608	0.0631345	0.124846
n	9	7	4	5				7	4	5
Y652A
	con	2u	20u	100u	500u	I/Icon	2u	20u	100u	500u
	870		250					0.287356
	3100		1400					0.451613
	5100		2420					0.47451
	1950		1320					0.676923
	1900		1400					0.736842
	3400		1200					0.352941
	1400	1100					0.785714
	1080			300					0.277778
	3800			400					0.105263
	3800			1500					0.394737
	1500	1450	980	300			0.966667	0.653333	0.2
	4000			1300					0.325
	900	800					0.888889
	830			150					0.180723
	2310	2300					0.995671
	2700			600					0.222222
	1200				240					0.2
	2950				300					0.101695
	160				20					0.125
mean	2260.53	1412.5	1281.43	650	186.667		0.909235	0.519074	0.243675	0.142232
SD	1350.09	648.556	643.854	533.073	147.422		0.093881	0.172334	0.0966824	0.051368
n	19	4	7	7	3		4	7	7	3
hERG1B						I/Icon
	con	2u	20u	100u	500u		2u	20u	100u	500u
	310		90					0.290323
	100		47					0.47
	380		90					0.236842
	120		45					0.375
	180		60					0.333333
	145	110					0.758621
	320	310					0.96875
	300	260	120				0.866667	0.4
	300			60					0.2
	880			200					0.227273
	350			50					0.142857
	320	300					0.9375
	310			60					0.193548
	140	110					0.785714
	90			30					0.333333
	60	50					0.833333
	85				15					0.176471
	500				70					0.14
	360				0					0
	600		200					0.333333
	410		140					0.341463
	410		210					0.512195
mean	303.182	190	111.333	80	28.3333		0.858431	0.365832	0.219402	0.10549
SD	193.739	112.96	61.8243	68.1909	36.8556		0.0829093	0.0855649	0.0706156	0.0931593
n	22	6	9	5	3		6	9	5	3
M651T							I/Icon
	con	2u	20u	100u	300u	500u		2u	20u	100u	500u
	1680		1250						0.744048
	1200		950						0.791667
	2270		1900						0.837004
	6000			3000						0.5
	9000	8500						0.944444
	7800			3500						0.448718
	3700			2400						0.648649
	5000			3500	2500					0.7
	6300				3400
	4000				2500
	4000				2100
	3000					1000					0.333333
	1900					900					0.473684
	3000					1500					0.5
	7000					3200					0.457143
	5067	5002						0.987172
	4066	3480						0.855878
	7400	7400						1
	7900		5900						0.746835
	8100		6400						0.790123
mean	4919.15	6095.5	3280	3100	2625	1650		0.946874	0.781936	0.574342	0.44104
SD	2398.15	2274.49	2648.25	522.813	550	1066.15		0.0651472	0.0382813	0.119191	0.0739413
n	20	4	5	4	4	4		4	5	4	4

## Sheet: Figure 3b,c
	Figure 3b,c
	Short/frequent contacts
	Maximum occupancy outliers
	WT (open)		F656C/F557L (open)
	W398		F406
	F406		V409
	V409		W412
	W410		L415
	W412		L416
	L415		I419
	L416		Y420
	I419		V423
	V423		F424
	Y427		Y427
	L457		L457
	D460		D460
	I461		I461
	I464		I464
	V465		F471
	L468		F494
	V491		W497
	F494		F498
	K495		L499
	W497		I500
	L499		M502
	I500		V503
	V503		I506
	I506		P507
	P507		F508
	F508		D509
	D509		L510
	L510		L511
	L523		L523
	L524		L524
	T526		T526
	A527		A527
	L529		L529
	L530		L530
	L532		532
	V533		V533
	V535		V535
	A536		A536
	R537		L539
	L539		Y545
	Y545		A547
	A547		A548
	A548		L550
	V549		F551
	L550		L552
	F551		L553
	L552		C555
	L553		T556
	C555		A558
	T556		L559
	L559		I560
	I560		H562
	W563		W563
	L564		K608
	I567		Y611
	M574		I639
	K608		I642
	I639		C643
	F640		L646
	C643		I647
	I647		L650
	L650		M651
	M651		S654
	S654		I655
	I655		N658
	N658		I663
	I663		L666
	L666		Y667
	Y667

## Sheet: Supplementary Figure 1a
Supplementary Figure 1a
C2-ceramide
WT	con	20u	100u	500u	I/Icon	20u	100u	500u		Hill's equation fitting
	1900	1810				0.952632					A	Hill's	IC50	Y0
	2000		1680	1350			0.84	0.675		C2	N/A	N/A	N/A	N/A
	6000	5600	5500	5000		0.933333	0.916667	0.833333		C6	0.6739	-0.8339	21.5398	0.3261
	1750	1550				0.885714				C8	0.7561	-0.5603	98.233	0.2439
	2800	2450	2000	1400		0.875	0.714286	0.5
	3250	3000	2600	2000		0.923077	0.8	0.615385
	4200	3250	3100	2900		0.77381	0.738095	0.690476
mean	3128.57	2943.33	2976	2530		0.890594	0.80181	0.662839
SD	1538.36	1457.69	1513.23	1515.59		0.0642434	0.0812002	0.12119
n	7	6	5	5		6	5	5
C8-ceramide
WT	con	20u	100u	500u	I/Icon	20u	100u	500u
2020-10-02-097	3600	2700	2210			0.75	0.613889
10	2550	1800				0.705882
38	4500	3400	2400			0.755556	0.533333
2020-09-24-021	2800	2500	2100	1550		0.892857	0.75	0.553571
2020-10-08-020	5150	4000	2900	2000		0.776699	0.563107	0.38835
33	2500	2000	1600	1100		0.8	0.64	0.44
mean	3516.67	2733.33	2242	1550		0.780166	0.620066	0.46064
SD	1106.65	838.252	472.038	450		0.063464	0.0837933	0.0845227
n	6	6	5	3		6	5	3
C6-ceramide
WT	con	2u	20u	100u	300u	500u	I/Icon	2u	20u	100u	500u
	1900		1260						0.663158
	2550		1750						0.686275
	3200		1760						0.55
	1900	1750	1190	1020				0.921053	0.626316	0.536842
	450	410		220				0.911111		0.488889
	2000		1130						0.565
	1700			900						0.529412
	6500		4600						0.707692
									0.73
									0.66
	3000			1400						0.466667
	2300	2100						0.913043
	3700	3700						1
	1400	1330		680				0.95		0.485714
	670				260
	1500				500
	1560				640
	2000					800					0.4
	1700					550					0.323529
	6000					2100					0.35
mean	2446.11	1858	1948.33	844	466.667	1150		0.939041	0.648555	0.501505	0.357843
SD	1600.83	1208.17	1328.51	435.752	192.18	832.166		0.0374688	0.0644611	0.0302065	0.0388339
n	18	5	6	5	3	3		5	8	5	3

## Sheet: Supplementary Figure 1c
Supplementary Figure 1c
I (pA)
	cell1		cell2		cell3		cell4		cell5
mV	con	20u C6	con	20u C6	con	20u C6	con	20u C6	con	20u C6
50	2040	1342.5	2517.5	1790	3207.5	1855	1952.5	1245	4359.89	2944.79
40	2005	1330	2502.5	1757.5	3130	1847.5	1970	1230	4368.44	2913.82
30	1957.5	1292.5	2482.5	1757.5	2952.5	1830	1962.5	1215	4317.02	2907.56
20	1800	1290	2295	1730	2432.5	1785	1890	1195	4154.82	2857.36
10	1375	1230	1830	1665	1602.5	1660	1687.5	1120	3529.36	2804.57
0	805	1052.5	1060	1397.5	750	1370	1190	1035	2329.56	2579.35
-10	345	710	447.5	905	267.5	857.5	597.5	835	1073.15	1954.35
-20	112.5	332.5	145	425	70	380	222.5	480	359.955	1038.21
-30	35	117.5	45	142.5	27.5	122.5	72.5	190	101.318	338.745
-40	12.5	22.5		32.5		25	15	60	41.6565	75.3784
-50		7.5		2.5		2.5		15	26.3977	20.752
-60		0				5				6.10352
-70		0				0				7.47681
-80						-5				-0.152588
-90										0.305176

## Sheet: Supplementary Figure 2a
Supplementary Figure 2a
I / con	20 uM C6-ceramide
	WT	F557L	Y652A	M651T	F656C (400 uM)		WT	F656C/F557L	M651T/F656C		WT	T526S	T526M	T526N	L529A		WT	hERG1B
	0.663158	0.861111	0.287356	0.744048	0.445455		0.663158	0.931818	0.866197		0.663158	0.648148	0.775	0.95	0.657143		0.663158	0.290323
	0.686275	0.844444	0.451613	0.791667	0.465116		0.686275	0.971429	0.965251		0.686275	0.714286	0.714286	0.733333	0.670732		0.686275	0.47
	0.55	0.9375	0.47451	0.837004	0.4625		0.55	0.775862	1		0.55	0.626866	0.583333	0.880597	0.708333		0.55	0.236842
	0.626316	0.765957	0.676923	0.746835	0.477273		0.626316	0.955882	0.880886		0.626316	0.764706	0.87766	0.827586	0.66129		0.626316	0.375
	0.565	0.830769	0.736842	0.790123	0.533333		0.565	0.846154	0.890411		0.565	0.606061	0.645161	0.75	0.7		0.565	0.333333
	0.707692	1	0.352941				0.707692	0.932203	0.90411		0.707692	0.740741	0.769231	0.947368	0.590164		0.707692	0.4
	0.73		0.653333				0.73	1			0.73		0.823529	0.992754	0.638889		0.73	0.333333
	0.66						0.66				0.66		0.729167	0.571429	0.511111		0.66	0.341463
														0.814815	0.75			0.512195
														0.928571
mean	0.648555	0.873297	0.519074	0.781936	0.476735		0.648555	0.916193	0.917809		0.648555	0.683468	0.739671	0.839645	0.654185		0.648555	0.365832
SD	0.0644611	0.0830506	0.172334	0.0382813	0.0336146		0.0644611	0.0782608	0.0528611		0.0644611	0.0652269	0.0943575	0.128604	0.0701315		0.0644611	0.0855649
n	8	6	7	5	5		8	7	6		8	6	8	10	9		8	9
ANOVA P<0.05
P<0.05, vs WT		*	*	*	*			*	*			NS	NS	*	NS			*
Comparison	Diff of Means	t	P	P<0.050			Comparison	Diff of Means	P	P<0.050	Comparison	Diff of Means	t	P	P<0.050		Comparison	Diff of Means	t	P	P<0.050
WT vs. F557L	0.225	4.226	0.001	Yes			WT vs. FC/FL	0.268	<0.001	Yes	WT vs. T526N	0.191	4.407	<0.001	Yes		WT vs. hERG1B	0.283	7.611	<0.001	Yes
WT vs. F656C	0.172	3.06	0.015	Yes			WT vs. FC/MT	0.269	<0.001	Yes	WT vs. T526M	0.0911	1.993	0.153	No
WT vs. Y652A	0.129	2.54	0.034	Yes							WT vs. T526S	0.0349	0.707	0.734	No
WT vs. M651T	0.133	2.376	0.025	Yes							WT vs. L529A	0.00563	0.127	0.9	No

## Sheet: Supplementary Figure 2b
Supplementary Figure 2b
WT	con	20u	F656C	con	20u	F656C	con	400u	F557L	con	20u	M651T	con	20u	Y652A	con	20u	hERG1B	con	20u
	3.6	-11.1		-8	-25		-16.9	-30.6		-2.8	-20		-4	-17		-9	-19		-9.8	-11.7
	2.4	-10.5		-8.5	-26		-10.4	-22		-1.8	-19		-5	-33		-10	-15		-9.7	8.7
	0	-18		-10	-23		-21.5	-30.9		4.3	-9		-8	-17		-3.1	-7.1		-11.8	-17.7
	-3.4	-16		-8	-23.8		-10.5	-30		-3.1	-15		-8.6	-21		-8.4	-3.9		-10.3	-9
	-1	-15.3		-20	-31.5		-20.2	-25.8		-3.4	-12		-10	-21		2.6	-6.9		-11.5	-5.8
																			-11.8	-7.6
Paired student t test
t =		7.592			5.441			4.1			5.402			4.662			1.3			-1.003
with the degree of freedom		8			8			8			8			8			8			10
95 percent two-tailed confidence interval for difference of means:		10.096 to 18.904			8.620 to 21.300			5.234 to 18.686			7.818 to 19.462			7.419 to 21.941			-3.716 to 13.316			-11.704 to 4.437
Two-tailed P-value =		6.35e-05			0.000615			0.00344			0.000644			0.00162			0.23			0.339
F656C/M651T	con	20u	F656C/F557L	con	20u
	-11	-27		-11	-31
	-6.6	-18		-9	-16
	-8	-24		-20	-28
	-10	-28		-23	-37
	-25	-42		-30	-34
Paired student t test
t =		3.04			1.996
with the degree of freedom		8			8
95 percent two-tailed confidence interval for difference of means:		3.788 to 27.572			-1.646 to 22.846
Two-tailed P-value =		0.0161			0.081
T526S	con	20u	T526M	con	20u	T526N	con	20u	L529A	con	20u
	-1.3	-13		-40	-32		-84	-81		1.3	-4.1
	-2.7	-12		-45	-35		-77	-76		12.1	6.2
	2.6	-4.7		-34	-29		-71.5	-67.6		-2.7	-1.7
	-3.9	-20.9		-47	-33		-82	-65		1.2	1.2
	-16	-27		-46	-25		-81	-72		17	9.9
Paired student t test
t =		2.268			-3.888			-1.87			0.769
with the degree of freedom		8			8			8			8
95 percent two-tailed confidence interval for difference of means:		-0.186 to 22.706			-18.479 to -4.721			-15.143 to 1.583			-6.960 to 13.920
Two-tailed P-value =		0.053			0.00462			0.0985			0.464
Activation V1/2 (mV)				ANOVA, vs WT	ANOVA, vs WT	ANOVA, vs WT	ANOVA, vs WT		Activation V1/2 (mV)				Paired Student t test, vs con)	ANOVA, vs WT	ANOVA, vs WT	ANOVA, vs WT	ANOVA, vs WT
V1/2	con	SD	n	P<0.05	t	p	freedom		V1/2	20u	SD	n	P<0.05	P<0.05	t	p	freedom
WT	0.32	2.77345	5						WT	-14.18	3.24761	5	*
F656C (20 uM)	-10.9	5.15267	5	*	4.209	0.001	8		F656C (20 uM)	-25.86	3.3538	5	*	*	3.802	0.003	8
F656C (400 uM)	-15.9	5.25024	5	*	6.084	<0.001	8		F656C (400 uM)	-27.86	3.87014	5	*	*	4.452	<0.001	8
F557L	-1.36	3.22071	5	NS	0.63	0.535	8		F557L	-15	4.63681	5	*	NS	0.267	0.792	8
M651T	-7.12	2.52428	5	*	2.791	0.03	8		M651T	-21.8	6.57267	5	*	NS	2.48	0.06	8
Y652A	-5.58	5.29736	5	NS	2.213	0.072	8		Y652A	-10.38	6.33459	5	NS	NS	1.237	0.404	8
					t	p									t	p
WT	0.32	2.77345	5				8		WT	-14.18	3.24761	5	*
T526S	-4.26	7.00378	5	NS	1.206	0.242	8		T526S	-15.52	8.61028	5	*	NS	0.359	0.723	8
T526M	-42.4	5.41295	5	*	11.249	<0.001	8		T526M	-30.8	3.89872	5	*	*	4.456	<0.001	8
T526N	-79.1	4.9548	5	*	20.912	<0.001	8		T526N	-72.32	6.41966	5	NS	*	15.588	<0.001	8
L529A	5.78	8.34847	5	NS	1.438	0.304	8		L529A	2.3	5.72582	5	NS	*	4.419	<0.001	8
					t	P									t	p
WT	0.32	2.77345	5						WT	-14.18	3.24761	5	*
F656C/M651T	-12.12	7.40081	5	*	3.109	0.013	8		F656C/M651T	-27.8	8.84308	5	*	*	3.361	0.008	8
F656C/F557L	-18.6	8.67756	5	*	4.728	<0.001	8		F656C/F557L	-29.2	8.10555	5	*	*	3.707	0.006	8
WT	0.32	2.77345	5						WT	-14.18	3.24761	5	*
hERG1B	-10.8167	0.99482	6	*	9.23	6.93e-06	9		hERG1B	-7.18333	8.81667	6	NS	NS	-1.67	0.129	9

[truncated: 9 more sheets: Supplementary Figure 2c, Supplementary Figure 3a,b, Supplementary Figure 5, Supplementary Figure 6, Supplementary Figure 8, Supplementary Figure 9, Supplementary Figure 10, Supplementary Figure 11, Supplementary Figure 12]
